# Supplementary material for: Whole Genome Sequencing of Mycobacterium bovis Isolated From Livestock in the United States, 1989–2018
Source: Front Vet Sci. 2018 Oct 30;5:253. doi: 10.3389/fvets.2018.00253 (PMC6219248; doi:10.3389/fvets.2018.00253)
Supplement: Supplementary file 1 [file Table_1.xlsx]

## Sheet: Data
Table 1. Whole genome sequencing results for isolates from confirmed affected herds and slaughter cases in domestic cattle, and the closest related isolate, 1989-2018.
Group	Sub-group	Clade	EU	Fiscal Year bTB Confirmed	Outbreak Group or None	Herd or case short name	Herd or case isolate reference name	State	Production Type	Affected herd? (1=herd 0=case)	No. of isolates	No. unique SNPs	Closest isolate to herd or 6-35	SNPS to MRCA for herd or 6-35	SNPs to MRCA for closest isolate	Source	Production type of closest isolate
2	2A	--	EU1	2013	Q	2013 CA dairy cow	13-2826_CA_TB-635_Dairy	CA	Dairy	0	1	n/a	13-6769_CA_Beef_13-A	0	0	US herd	US herd
2	2A	--	EU1	2013	Q	2013 CA beef cow	13-6769_CA_Beef_13-A	CA	Beef	1	1	n/a	16-0925_Mexicali_Beef-TB39	11	6	Unknown	MX
3	--	--	EU1	2013	None	2013 WA dairy cow	13-0348_WA_TB-635_Dairy	WA	Dairy	0	1	n/a	15-5520_BCA_Dairy_TB-115	16	11	Unknown	MX
4	4A	--	EU1	2003	None	2003 NM dairy A	03-2859_NM_Dairy_03-A; 03-1766_TX_Dairy_03-A	NM	Dairy	1	3	1	06-4904_DUN_TX_Fed, 09-0491FM_MEX_COA_Dairy	9	10	Unknown	MX fed
5	5A	--	EU1	1997	Unknown	1997 HI beef	97-2516_HI_Beef_97-A	HI	Beef	1	1	n/a	08-7446_HI_Wildlife_Feral_pig_Molakai	13	35	Unknown	Feral swine
6	6A	--	EU1	1989	None	1989 OK beef	90-2920_OK_Beef_89_F	OK	Beef	1	1	n/a	97-2502_UNK_OK_Fed	55	56	Unknown	MX fed
6	6B	--	EU1	2001	None	2001 KS beef A	01-5518_KS_Beef_01-A	KS	Beef	1	1	n/a	09-0604FM_MEX_JAL_Dairy	21	22	Unknown	MX
6	6A	--	EU1	2006	None	2006 SD beef cow	06-9653_SD_Untraceable_Beef	SD	Beef	0	1	n/a	09-0314FM_MEX, 10-0314FM_MEX	0	3	Unknown	MX
6	6A	--	EU1	2009	None	2009 SD beef cow	09-7382_SD_Untraceable_Beef	SD	Beef	0	1	n/a	09-0314FM_MEX, 10-0314FM_MEX	0	3	Unknown	MX
6	6A	--	EU1	2011	None	2011 CA dairy A	11-3567_CA_Dairy_11-A	CA	Dairy	1	3	1	09-0419FM_MEX_EdoMex_Dairy	22	4	Unknown	MX
6	6A	--	EU1	2012	A	2012 CA dairy C	12-1601_CA_Dairy_11-C	CA	Dairy	1	1	n/a	12-0217_CA_Dairy_11-B	0	0	US herd	US herd
6	6A	--	EU1	2012	A	2012 CA dairy B	12-0217_CA_Dairy_11-B	CA	Dairy	1	12	3	16-0712_Mexicali_Cattle-TB01	9	17	Unknown	MX
6	6A	--	EU1	2013	None	2013 TX beef	13-6884_TX_TB-635_Beef	TX	Beef	0	1	n/a	17-11606_SD_Beef_17-D_5761	9	13	Unknown	US herd
6	6A	--	EU1	2017	B	2017 NM dairy	17-6630_NM_Dairy_17A	NM	Dairy	1	17	4	17-6243_NM_Dairy_16A	0	0	US herd	US herd
6	6A	--	EU1	2017	B	2016 NM dairy	16-8243_NM_TB-635_Dairy, 17-6243_NM_Dairy_16A	NM	Dairy	1	19	23	97-1514_MEX_Cattle	12	8	Unknown	MX
6	6A	--	EU1	2018	P	2017 SD beef D	17-11606_SD_Beef_17-D_5761	SD	Beef	1	41	25	13-6884_TX_TB-635_Beef	13	9	Unknown	US herd
6	6A	--	EU1	2018	P	2017 NE beef A	17-13006_NE_Beef_17-A	NE	Beef	1	1	n/a	17-12837_SD_Beef_17-D_0273	1	0	US herd	US herd
6	6A	--	EU1	2018	P	2018 IA beef feedlot	18-0522_SD_IA_Fed-Cow-Index	IA	Beef	0	7	4	17-11606_SD_Beef_17-D_5761	0	1	US herd	US herd
7	7B	7B2	EU1	2004	None	2004 NM cow	04-1688_NM_TB-635_Untraceable	NM	Unknown	0	1	n/a	07-1437_OK_Beef_07-A	0	1	Unknown	US herd
7	7B	7B2	EU1	2005	None	2005 NE beef cow	05-2851_NE_Beef_Cow	NE	Beef	0	1	n/a	03-3568_DUN_KS_Fed	10	9	Unknown	MX fed
7	7B	7B2	EU1	2007	None	2007 OK beef	07-11952_KS_Beef_07-A, 08-3549_UNK_KS_Fed	OK	Beef	1	4	4	04-1688_NM_TB-635_Untraceable	1	1	Unknown	US herd
7	7B	7B1	EU1	2010	C	2010 CO dairy A	10-5035_CO_Dairy_10-A	CO	Dairy	1	5	1	01-3302_DUN_TX_	10	7	Unknown	MX fed
7	7B	7B1	EU1	2011	C	2010 CO dairy B	11-1673_CO_Dairy_Beef	CO	Beef	1	4	0	10-5035_CO_Dairy_10-A	0	0	US herd	US herd
7	7B	7B1	EU1	2011	C	2010 CO beef B	11-0187_CO_Beef_10-B	CO	Mixed	1	1	n/a	10-5035_CO_Dairy_10-A	0	0	US herd	US herd
7	7B	7B1	EU1	2011	C	2010 CO beef C	10-9486_CO_Beef_10-C	CO	Mixed	1	2	0	10-5035_CO_Dairy_10-A	0	0	US herd	US herd
7	7B	7B1	EU1	2011	C	2010 CO beef D	11-0719_CO_Beef_10-D	CO	Mixed	1	1	n/a	10-5035_CO_Dairy_10-A	0	0	US herd	US herd
7	7B	--	EU1	2017	D	2017 SD beef B	17-3558_SD_Beef_17-B	SD	Beef	1	1	n/a	17-3196_SD_Beef_17-A	0	0	US herd	US herd
7	7B	--	EU1	2017	D	2017 SD beef C	17-4119_SD_Beef_17-C-1THX, 17-4120_SD_Beef_17-C-1AB	SD	Beef	1	2	0	17-3010_SD_Beef_17-A	0	0	US herd	US herd
7	7B	--	EU1	2017	D	2017 SD beef A	17-3010_SD_Beef_17-A	SD	Beef	1	30	19	97-2181_MEX_Cattle	10	3	Unknown	MX
8	--	--	No CC	1991	N	1991 NY Cervid	91-2299_NY_Cervid 91-A	NY	Cervid	1	1	n/a	97-2362_VA_Fallow_Deer	7	14	Cervid Grp 8	Cervid
8	--	--	No CC	1992	N	1992 NY Cervid	92-2591_NY_Cervid 92-A, 92-3833_NY_Cervid 92-A	NY	Cervid	1	2	2	91-4509_PA_Zoo/Park 91-A	3	8	Cervid Grp 8	Cervid
8	--	--	No CC	1993	N	1993 NY Cervid	93-3531_NY_Cervid 93-B	NY	Cervid	1	1	n/a	08-8558_NY_Cervid_08-A	2	1	Cervid Grp 8	Cervid
8	--	--	No CC	1994	N	1994 VT Cervid	94-3074_VT_Cervid 94-A	VT	Cervid	1	1	n/a	91-4509_PA_Zoo_Park_91-A	3	0	Cervid Grp 8	Cervid
8	--	--	No CC	1995	N	1995 MO cervid	95-0059_MO_Cervid_93-A	MO	Cervid	1	1	n/a	MBWGS102-1994-0098-Elk-ON_zc	5	3	Cervid Grp 8	Cervid
8	--	--	No CC	2009	N	2008 NY cervid	08-8558_NY_Cervid_08-A	NY	Cervid	1	1	n/a	93-3531_NY_Cervid 93-B	1	2	US herd	US herd
9	--	--	EU1	1994	Unknown	1994 PR cattle	94-2476_PRI_cattle	PR	Unknown	Unk	1	n/a	93-4406_UNK_TX_Fed	4	5	Unknown	MX fed
12	--	--	EU2	2003	None	2003 CA dairy	03-1852_CA_Dairy_02-A	CA	Dairy	1	13	8	16-0584_BCA_Dairy_TB-199	5	3	Unknown	MX
11	--	--	EU2	2007	None	2007 SD beef	07-6182_SD_Untraceable_Beef	SD	Beef	0	1	n/a	09-0480FM_MEX_COA_Dairy	17	11	Unknown	MX
12	--	--	EU2	2003	None	2002 NM dairy	03-0248_NM_Dairy_02-A, 02-6259_NM_Dairy_02-A, 05-4736_NM_Dairy_Cow	NM	Dairy	1	3	2	03-6196_TAM_TX_Fed	28	26	Unknown	MX fed
13	13D	--	EU2	1990	Unknown	1990 TX dairy	91-4755_TX_Dairy_90-A	TX	Dairy	1	1	n/a	96-3239_TX_Dairy_96-A	15	11	Unknown	US herd
13	13D	--	EU2	1995	Unknown	1995 NM dairy	96-0487_NM_Dairy_95-A	NM	Dairy	1	1	n/a	96-3239_TX_Dairy_96-A	13	10	Unknown	US herd
13	13D	--	EU2	1996	Unknown	1996 TX dairy	96-3239_TX_Dairy_96-A	TX	Dairy	1	1	n/a	96-0487_NM_Dairy_95-A	10	13	Unknown	US herd
13	13B	--	EU2	1999	None	1999 TX dairy	99-0380_TX_Dairy_90-A	TX	Dairy	1	1	n/a	09-5045_NE_Beef_09-A_1	7	7	Unknown	US herd
13	13B	--	EU2	2008	None	2008 NM beef/dairy mixed herd	08-3760_NM_Dairy-Beef-08-A	NM	Dairy	1	1	n/a	05-8448_CHI_CHI_Dairy	16	6	Unknown	MX
13	13C	--	EU2	2008	E	2008 CA dairy C	08-5176_CA_Dairy_08-C	CA	Dairy	1	1	n/a	08-1587_CA_Dairy_08-A	0	0	US herd	US herd
13	13C	--	EU2	2008	E	2008 CA dairy A	08-1587_CA_Dairy_08-A	CA	Dairy	1	6	4	96-3095_UNK_KS_Fed	15	8	Unknown	UNK fed
13	13A	--	EU2	2009	None	2009 NE beef	09-5045_NE_Beef_09-A_1	NE	Beef	1	3	3	99-0380_TX_Dairy_90-A	7	7	Unknown	US herd
13	13B	--	EU2	2010	None	2010 OH dairy	10-7034_OH_Dairy_10-A	OH	Dairy	1	1	n/a	08-3760_NM_Dairy-Beef-08-A	2	1	Unknown	US herd
14	14B	--	EU2	1991	G	1991 CO cervid	91-3701_CO_Cervid_91-A, 91-3706_CO_Cervid_91-A	CO	Cervid	1	3	8	91-2202_MT_Cervid_91-A	2	3	Cervid	Cervid
14	14B	--	EU2	1991	G	1991 MT cervid	91-2198_MT_Cervid_91-A	MT	Cervid	1	2	2	91-3706_CO_Cervid_91-A	3	2	Cervid	Cervid
14	14B	14B2	EU2	1992	G	1992 NY cervid	92-3043_NY_Cervid_92-B	NY	Elk	1	1	n/a	00-0121_WI_Cervid_99-A	1	1	Cervid	Cervid
14	14B	--	EU2	1993	G	1993 MT cervid A	94-2161_MT_Cervid_93-A	MT	Cervid	1	1	n/a	94-0704_MT_Cervid_93-B	0	2	Cervid	Cervid
14	14B	--	EU2	1993	G	1993 MT cervid B	94-0704_MT_Cervid_93-B	MT	Cervid	1	1	n/a	94-2161_MT_Cervid_93-A	2	0	Cervid	Cervid
14	14B	--	EU2	1994	None	1994 MN beef	94-4243_MN_TB-635_Beef	MN	Beef	0	1	n/a	01-1890_SD_Untraceable_Beef	2	3	Unknown	US herd group 14
14	14B	14B2	EU2	1997	G	1997 WI cervid A	97-3827_WI_Cervid_97-A	WI	Cervid	1	15	32	00-0121_WI_Cervid_99-A	2	1	Cervid	Cervid
14	14B	14B2	EU2	1997	G	1997 WI cervid B	97-3839_WI_Cervid_97-B	WI	Cervid	1	2	4	97-3833_WI_Cervid_97-A	1	0	Cervid	Cervid
14	14B	14B2	EU2	1999	G	1999 WI cervid A	00-0121_WI_Cervid_99-A	WI	Cervid	1	1	n/a	00-0121_WI_Cervid_99-A	1	1	US herd	US herd group 14		0.506757
14	14B	14B2	EU2	1999	G	1999 WI cervid B	99-2264_WI_Cervid_99-B	WI	Cervid	1	1	n/a	97-3833_WI_Cervid_97-A	3	0	US herd	US herd group 14
14	--	--	EU2	2001	None	2001 SD beef cow	01-1890_SD_Untraceable_Beef	SD	Beef	0	1	n/a	94-4243_MN_TB-635_Beef	3	2	Unknown	US herd group 14
14	14B	14B2	EU2	2002	G	2001 OR elk	02-1054_OR_Cervid_01-A	OR	Cervid	1	1	n/a	02-6316_CO_ELK_TB6-35	1	1	US herd	US herd group 14
14	14B	14B2	EU2	2002	G	2002 CO elk	02-6316_CO_ELK_TB6-35	CO	Cervid	0	1	n/a	02-1054_OR_Cervid_01-A	1	1	Unknown	US herd group 14
14	14B	14B3	EU2	2004	G	2004 KS cervid	98-1511_KS_Cervid_98-A	KS	Cervid	1	1	n/a	09-7362_IN_Cervid_09_A and 09-6069_NE_Elk_C09-A_13	0	4	US herd	US herd group 14
14	14B	14B1	EU2	2006	None	2006 TX beef	06-2501_TX_TB-635_Beef	TX	Beef	0	1	n/a	06-3530_Quebec_93DC2850	16	13	Unknown	US herd group 14
14	14B	14B3	EU2	2009	G	2009 IN beef cow	09-0109_IN_TB-635_Beef	IN	Beef	0	1	n/a	09-7367_IN_Cervid_09_A	1	0	Unknown	US herd group 14
14	14B	14B3	EU2	2009	G	2009 IN cervid A	09-7360_IN_Cervid_09_A	IN	Cervid	1	10	6	98-1511_KS_Cervid_98-A-Val	4	0	US herd	US herd group 14
14	14B	14B3	EU2	2009	G	2009 NE cervid	09-4486_NE_Elk_C09-A_3	NE	Cervid	1	27	35	98-1511_KS_Cervid_98-A-Val	4	0	US herd	US herd group 14
14	14B	14B3	EU2	2009	G	2010 IN cervid B	09-5872_IN_Cervid_09-B	IN	Cervid	1	2	2	09-7367_IN_Cervid_09_A	0	0	US herd	US herd group 14
14	14B	14B3	EU2	2009	G	2011 IN cervid C	09-5996_IN_Cervid_09-C	IN	Cervid	1	1	0	09-7367_IN_Cervid_09_A	1	0	US herd	US herd group 14
14	14B	14B3	EU2	2010	G	2010 KY beef	10-4566_KY_Beef_10-A	KY	Beef	1	2	3	09-7367_IN_Cervid_09_A	2	0	Unknown	US herd group 14
14	14B	14B3	EU2	2010	G	2010 IN fed cattle	10-7070_UNK_Untraceable_Fed	IN	Beef	0	2	0	11-5500_IN_Beef_11-A	0	0	Unknown	US herd group 14
14	14B	14B3	EU2	2010	G	2010 SD beef herd A	09-3201_SD_Beef_09_A	SD	Beef	1	3	0	09-6129_NE_Elk_C09-A_33	1	0	US herd	US herd group 14
14	14B	14B3	EU2	2010	G	2010 SD beef herd B	10-3273_SD_Beef_09-B	SD	Beef	1	1	0	09-6129_NE_Elk_C09-A_33	1	0	US herd	US herd group 14
14	14B	14B3	EU2	2011	G	2011 IN beef	11-5501_IN_Beef_11-A	IN	Beef	1	6	7	09-7367_IN_Cervid_09_A	1	0	Unknown	US herd group 14
14	14B	14B3	EU1	2013	G	2013 NE beef cow	13-7000_NE_TB-635_Beef	NE	Beef	0	1	3	09-6129_NE_Elk_C09-A_33	3	0	US herd	US herd group 14
14	14B	14B3	EU2	2016	G	2016 IN beef	16-2111 16-A	IN	Beef	1	24	24	09-7367_IN_Cervid_09_A	1	0	US herd	US herd group 14
14	14B	14B3	EU2	2017	G	2017 MI beef 69	17-279_MI_Lake_Beef_69_1HD, 17-3281_MI_Lake_Beef_69_1AB	MI	Beef	1	2	1	17-11694_IN_Longhorn_16-B_9	1	1	US herd	US herd group 14
14	14B	14B3	EU2	2017	G	2017 IN longhorn	16-9213_IN_Longhorn_16-B_2	IN	Beef	1	13	25	09-7361_IN_Cervid_09_A	2	0	US herd	US herd group 14
14	14B	14B3	EU2	2017	G	2017 AZ roping steer	17-5327_UNK_TX_Roping	AZ	Beef	0	1	n/a	17-13052_MI_RopingSteer, 17-13044_MI_RopingSteer	0	0	Unknown	US herd group 14
14	14B	14B3	EU2	2018	G	2018 MI roping steer	18-0732_MI_Otta_RopingSteer	MI	Beef	1	1	n/a	18-0914_MI_Kala_Roping_72	1	0	US herd	US herd group 14
14	14B	14B3	EU2	2018	G	2018 MI roping steer	18-0903_MI_Kala_Roping_72, 17-13044_MI_TB-635_RopingSteer	MI	Beef	1	5	10	17-2518_IN_Longhorn_16-B_6	2	0	US herd	US herd group 14
16	16E	--	EU1	1992	None	1992 TX dairy C	93-2304_TX_Dairy_92-C, 92-6735_TX_Dairy_92-C	TX	Dairy	1	6	3	97-2268_MEX_Cattle	5	5	Unknown	MX
16	16D	--	EU1	1992	None	1992 TX dairy A	92-3392_TX_Dairy_92-A	TX	Dairy	1	1	n/a	95-3417_UNK_TX_Fed	12	18	Unknown	MX fed
16	16B	--	EU1	1999	None	1999 ND dairy	99-2900_ND_Dairy_99-A, 99-1993_ND_Dairy_99-A	ND	Dairy	1	6	5	02-4625_UNK_CO_Event-Roping	32	29	Unknown	UNK fed
16	16E	--	EU1	2001	None	2001 TX Charolais	01-5950_TX_Beef_01-A	TX	Beef	1	11	0	97-2272_MEX_Cattle	7	2	Unknown	MX
16	16B	--	EU1	2002	H	2003 CA Dairy B	03-1031_CA_Dairy_02-B	CA	Dairy	1	6	0	01-6318_TAM_TX_Fed	18	9	Unknown	MX fed
16	16B	--	EU1	2003	H	2003 CA Dairy C	03-0666_CA_Dairy_02-C	CA	Dairy	1	1	n/a	03-1031_CA_Dairy_02-B	0	0	US herd	US herd
16	--	--	EU1	2010	None	2010 MS roping steer and beef herd	10-2758_UNK_MS_Event-Roping; 10-4190_MS_Beef_10-A	MS	Beef	1	2	1	97-2275_MEX_Cattle	34	30	Unknown	MX
16	16D	--	EU1	2012	None	2012 TX/OK beef cow	12-4696_UNK_TB-635_Beef	TX	Beef	0	1	n/a	02-1672_MEX_TX_Fed	5	6	Unknown	MX fed
16	16B	--	EU1	2013	H	2013 CA dairy	13-0899_CA_Dairy_13-A_3	CA	Dairy	1	15	15	02-4556_CA_Dairy_02-B	1	0	US herd	US herd
16	16A	--	EU1	2015	None	2015 TX organic dairy	14-4321_TX_HO_Steer, 15-3205_TX_HO_Cow_29712	TX	Dairy	1	47	26	97-2210_MEX_Cattle	8	3	Unknown	MX
17	None	None	EU1	2002	None	2002 WI cervid A	02-3571_WI_Cervid_02-A	WI	Cervid		1	n/a	96-2828_UNK_TX_Fed	16	22	Unknown	MX fed
17	17B	17B5	EU1	2005	None	2005 SD beef cow	05-4707_SD_Untraceable_Beef	SD	Beef	0	1	n/a	97-2405_MEX_Cattle	29	22	Unknown	MX
17	17A	17A1	EU1	2005	L	2005 MN beef 1	05-4040_MN_Beef_1_1	MN	Beef	1	2	0	12-3930_TX_Beef_12-A_1	3	9	Unknown	US herd
17	17A	17A1	EU1	2005	L	2005 MN beef 2	05-9941_MN_Beef_2_2	MN	Beef	1	5	1	05-4040_MN_Beef_1_1	0	0	US herd	US herd
17	17A	17A1	EU1	2005	L	2005 MN beef 3	05-9955_MN_Beef_3_1	MN	Beef	1	2	4	05-4040_MN_Beef_1_1	4	0	US herd	US herd
17	17A	17A1	EU1	2006	L	2006 MN beef 4	05-10941_MN_Beef_4_3	MN	Beef	1	1	n/a	05-4040_MN_Beef_1_1	0	0	US herd	US herd
17	17A	17A1	EU1	2006	L	2006 MN beef 5	06-3322_MN_Beef_5_2	MN	Beef	1	4	2	05-4040_MN_Beef_1_1	0	0	US herd	US herd
17	17A	--	EU1	2007	J	2007 CO rodeo bull	07-4480_CO_TB-635_Bucking_Bull	CO	Event	0	1	n/a	10-0606FM_MEX_JAL_Dairy	16	18	Unknown	MX
17	17A	--	EU1	2007	J	2007 CO rodeo bull	07-5683_CO_Beef_07-A	CO	Event	1	1	n/a	07-4480_CO_TB-635_Bucking_Bull	0	5	US herd	US herd
17	17A	17A1	EU1	2007	L	2007 MN beef 6	06-10979_MN_Beef_6_1	MN	Beef	1	2	0	05-4040_MN_Beef_1_1	0	0	US herd	US herd
17	17A	17A1	EU1	2007	L	2007 MN beef 7	07-0608_MN_Beef_7_1	MN	Beef	1	1	n/a	05-4040_MN_Beef_1_1	1	0	US herd	US herd
17	17A	17A1	EU1	2008	L	2008 MN beef 8	08-0323_MN_Beef_8_1	MN	Beef	1	2	2	05-4040_MN_Beef_1_1	2	0	US herd	US herd
17	17A	17A1	EU1	2008	L	2008 MN beef 9	08-1897_MN_Beef_9_1	MN	Beef	1	1	n/a	05-4040_MN_Beef_1_1	1	0	US herd	US herd
17	17A	17A1	EU1	2008	L	2008 MN beef 10	08-2634_MN_Beef_10_2	MN	Beef	1	3	0	05-4040_MN_Beef_1_1	0	0	US herd	US herd
17	17A	17A1	EU1	2008	L	2008 MN beef 11	08-1568_MN_Beef_11_1	MN	Beef	1	1	n/a	05-4040_MN_Beef_1_1	1	0	US herd	US herd
17	17B	17B3	EU1	2008	None	2008 TX roping steer feedlot outbreak	08-4512_UNK_TX_Event_Roping	TX	Beef	1	18	21	05-3214_TAM_TX_Fed	22	10	Unknown	MX fed
17	17B	17B1	EU1	2009	None	2009 TX dairy	09-5047_TX_Dairy_09-A	TX	Dairy	1	5	0	97-2453_MEX_Cattle	7	5	Unknown	MX
17	17B	17A1	EU1	2009	L	2008 MN beef 12	09-0573_MN_Beef_12_1	MN	Beef	1	10	9	05-4040_MN_Beef_1_1	4	11	US herd	US herd
17	17B	17B1	EU1	2011	None	2011 NE beef cow	11-7341_NE_Herd_not_confirmed_Cow	NE	Beef	0	1	n/a	12-1817FM_MEX_QRO_Beef	7	7	Unknown	MX
17	17A	17A1	EU1	2012	K	2012 TX beef	12-3930_TX_Beef_12-A_1	TX	Beef	1	5	8	08-2630_MN_Beef_10_1	8	3	Unknown	US herd
17	17A	17A1	EU1	2013	K	2013 ND beef	13-3990_ND_Beef_13-A_1	ND	Beef	1	1	n/a	2012 TX beef herd, 12-3930_TX_Beef_12-A_1	1	2	US herd	US herd
19	--	--	EU1	1994	Unknown	1994 VA cattle	94-3152_VA_Cattle, 94-5053_VA_Cattle	VA	Cattle	1	2	8	ERR1815550_1998_ZA-MGR_Lion	56	56	Unknown	MX
19	--	--	EU1	2009	None	2009 CA dairy	09-3328_CA_Dairy_09-A	CA	Dairy	1	2	0	16-0338_BCA_Dairy_TB-166	8	7	Unknown	MX
20	--	--	EU1	2013	None	2013 CA/UT dairy cow	13-7725 UT TB-635 Dairy	CA	Dairy	0	1	n/a	91-4216_UNK_CA_Fed	6	1	Unknown	UNK fed
20	--	--	EU1	2016	None	2016 Holstein steer	16-0285_AZ_CA-HO-Steer	CA	Dairy	0	1	n/a	17-5764_BCA_Cattle_TB106	22	17	Unknown	MX
20	--	--	EU1	2017	None	2017 CA dairy cow	17-7358_CA_Dairy_17A	CA	Dairy	0	1	n/a	91-4216_UNK_CA_Fed	15	1	Unknown	UNK fed
21	21A	--	No CC	1993	Unknown	1994 TX beef	94-1197_TX_Beef_93-A, 94-1195_TX_Beef_93-A	TX	Beef	1	2	2	16-016443-ERTB8599_SB0120	140	110	Unknown	Unknown
22	--	--	EU1	2003	None	2003 TX beef	03-5025_TX_Beef_03-A	TX	Beef	1	2	3	97-0405_UNK_TX_Cattle	6	4	Unknown	UNK fed
22	--	--	EU1	2008	None	2008 CA dairy B	08-5055 CA Dairy 08-B	CA	Dairy	1	1	n/a	01-5745_MEX_TX_Fed	62	44	Unknown	MX
23	23B	--	EU1	2002	None	2002 CA dairy cow	02-6570_CA_TB-635_Untraceable	CA	Dairy	0	1	n/a	97-0101_UNK_CA_Fed	5	9	Unknown	UNK fed
23	23A	23A1	EU1	2002	None	2001 TX dairy	02-1939_TX_Dairy_01-A, 02-1641_TX_Dairy_01-A, 02-6203_OK_HO_Steer	TX	Dairy	1	11	10	94-2155_UNK_TX_Fed	6	0	Unknown	UNK fed
23	23A	23A2	EU1	2004	None	2004 TX dairy	04-2067_TX_Dairy_04-A	TX	Dairy	1	1	n/a	95-2310_UNK_TX_Fed	10	3	Unknown	UNK fed
23	23D	--	EU1	2004	None	2004 NM calf feeder	04-6402_NM_HO_Steer	NM	Dairy	1	9	1	12-0948_SD_Beef_11-A	11	16	Unknown	US herd
23	23A	23A2	EU1	2005	None	2005 AZ dairy	05-6134_AZ_Dairy_05-A	AZ	Dairy	1	2	2	95-2310_UNK_TX_Fed	12	3	Unknown	UNK fed
23	23A	23A1	EU1	2007	None	2007 NM dairy cow	07-5545_NM_TB-635_Dairy	NM	Dairy	0	1	n/a	05-4451_UNK_NE_Fed	5	11	Unknown	UNK fed
23	23A	23A2	EU1	2007	None	2007 NM dairy	07-9692_NM_Dairy_07-B	NM	Dairy	1	14	5	95-2310_UNK_TX_Fed	11	3	Unknown	UNK fed
23	23B	--	EU1	2009	None	2009 ND beef cow	09-0739_ND_TB-635_Beef	ND	Beef	0	1	n/a	98-0468_UNK_AZ_Fed	16	17	Unknown	UNK fed
23	23A	23A2	EU1	2011	None	2011 AZ roping cattle	11-6788_CHI_AZ_Event-Roping	AZ	Event	1	1	n/a	96-2942_UNK_TX_Fed	25	7	Imported	UNK fed
23	23D	--	EU1	2012	None	2012 SD beef	12-0945_SD_Beef_11-A	SD	Beef	1	3	0	2004 NM calf feeder outbreak	15	11	Unknown	US herd
23	23C	--	EU1	2014	None	2013 ND dairy	13-7506_ND_Dairy_13-A, 13-8046_ND_Dairy_13-A	ND	Dairy	1	2	14	2013 ND human	0	0	Unknown	Human
23	23A	23A2	EU1	2015	M	2014 TX dairy	14-4277_TX_Dairy_14-A	TX	Dairy	1	48	14	96-2942_UNK_TX_Fed	18	5	Unknown	UNK fed
23	23A	23A2	EU1	2015	M	2014 TX dairy	14-4253_TX_Dairy_14-B	TX	Dairy	1	1	n/a	14-4277_TX_Dairy_14-A	0	0	US herd	US herd
24	--	--	EU1	1991	Unknown	1991 MT beef	91-3135_MT_Beef_91-A	MT	Beef	1	1	n/a	09-0282FM_MEX_JAL_Cattle	32	33	Unknown	MX
