# Supplementary material for: Whole Genome Sequencing of Mycobacterium bovis Isolated From Livestock in the United States, 1989–2018
Source: Front Vet Sci. 2018 Oct 30;5:253. doi: 10.3389/fvets.2018.00253 (PMC6219248; doi:10.3389/fvets.2018.00253)
Supplement: Supplementary file 2 [file Data_Sheet_1.xlsx]

## Sheet: Data
Supplemental file 1. Mycobacterium bovis isolate metadata.
Year	Sample Name	Bioproject	Biosample	SRA	type	Origin country	description	group	group	group	self.species	reference_sequence_name	R1size	R2size	allbam_mapped_reads	genome_coverage	ave_coverage	ave_read_length	unmapped_reads	unmapped_assembled_contigs	good_snp_count	mlst_type	octalcode	sbcode	hexadecimal_code	binarycode
2008	08-5466	PRJNA251692	SAMN03300508	SRS838601	Fed	CAN	08-5466_BC_CAN_TB-635_Beef	Mbovis-23	Mbovis-23A	Mbovis-23A1	af	NC_002945.4	182.7MB	202.8MB	1,930,748	99.88%	88.8	230.7	55074	6	334		264073777777600	SB0673	2D-3-5F-7F-FF-60	0101101000001110111111111111111111111100000
2008	08-5467	PRJNA251692	SAMN03300509	SRS838598	Fed	CAN	08-5467_BC_CAN_TB-635_Beef	Mbovis-23	Mbovis-23A	Mbovis-23A1	af	NC_002945.4	167.3MB	184.3MB	1,746,229	99.87%	80.5	231.4	51224	0	340		264073777777600	SB0673	2D-3-5F-7F-FF-60	0101101000001110111111111111111111111100000
2016	16-5412	PRJNA251692	SAMN09284278	SRS3359703	Affected herd	CAN	16-5412_CAN_ALB_Beef	Mbovis-16	Mbovis-16B		af	NC_002945.4	163.4MB	167.3MB	1,567,120	99.64%	82.3	239.8	13979	0	338		264073777777600	SB0673	2D-3-5F-7F-FF-60	0101101000001110111111111111111111111100000
1993	93-6219	PRJNA251692	SAMN09284465	SRS3359926	Fed	MX	93-6219_CHI_TX_Fed	Mbovis-23	Mbovis-23B		af	NC_002945.4	172.2MB	188.2MB	1,818,036	99.65%	96.1	240.3	16133	1	338		264073777777600	SB0673	2D-3-5F-7F-FF-60	0101101000001110111111111111111111111100000
1995	95-2382	PRJNA251692	SAMN09284488	SRS3359656	Fed	MX	95-2382_NL_TX_Fed	Mbovis-17	Mbovis-17B	Mbovis-17B1	af	NC_002945.4	168.1MB	169.9MB	1,620,601	99.68%	85.0	238.6	14130	4	326		400073777300600		40-3-5F-7E-C0-60	1000000000001110111111111110110000001100000
1995	95-3010	PRJNA251692	SAMN09284497	SRS3359493	Fed	MX	95-3010_COA_TX_Fed	Mbovis-22			af	NC_002945.4	217.3MB	238.7MB	2,260,921	99.77%	117.5	237.9	28592	7	323		664073777777600	SB0140	6D-3-5F-7F-FF-60	1101101000001110111111111111111111111100000
1995	95-3118	PRJNA251692	SAMN09284501	SRS3359495	Fed	MX	95-3118_DUN_TX_Fed	Mbovis-23	Mbovis-23A	Mbovis-23A1	af	NC_002945.4	124.7MB	138.8MB	1,308,259	99.73%	69.1	239.3	6772	1	333		264073777777600	SB0673	2D-3-5F-7F-FF-60	0101101000001110111111111111111111111100000
1995	95-3119	PRJNA251692	SAMN09284502	SRS3359950	Fed	MX	95-3119_DUN_TX_Fed	Mbovis-23	Mbovis-23A	Mbovis-23A1	af	NC_002945.4	165.8MB	184.5MB	1,787,043	99.68%	94.8	239.5	12346	0	330		264073777777600	SB0673	2D-3-5F-7F-FF-60	0101101000001110111111111111111111111100000
1995	95-3943	PRJNA251692	SAMN09284506	SRS3359955	Fed	MX	95-3943_NL_TX_Fed	Mbovis-17	Mbovis-17C		af	NC_002945.4	171.4MB	180.1MB	1,832,209	99.62%	94.5	233.1	18023	1	331		664073777777600	SB0140	6D-3-5F-7F-FF-60	1101101000001110111111111111111111111100000
1996	96-2923	PRJNA251692	SAMN09284531	SRS3359618	Fed	MX	96-2923_BCN_GA_Fed	Mbovis-02	Mbovis-02A		af	NC_002945.4	181.8MB	200.8MB	1,885,269	99.42%	98.0	241.9	14890	0	524		640013777777600	SB0145	68-0-5F-7F-FF-60	1101000000000010111111111111111111111100000
1998	98-0130	PRJNA251692	SAMN09284573	SRS3359895	Fed	MX	98-0130_CHI_KS_Fed	Mbovis-13	Mbovis-13A	Mbovis-13A1	af	NC_002945.4	149.1MB	162.2MB	1,573,736	98.86%	83.7	242.1	11073	1	609		676773677777600	SB0121	6F-5F-5E-7F-FF-60	1101111101111110111101111111111111111100000
1998	98-2325	PRJNA251692	SAMN09284582	SRS3359846	Fed	MX	98-2325_DUN_KS_Fed	Mbovis-17	Mbovis-17B	Mbovis-17B1	af	NC_002945.4	215.9MB	250.7MB	2,452,110	99.79%	125.9	235.0	23521	0	316		664073777700600	SB0971	6D-3-5F-7F-C0-60	1101101000001110111111111111110000001100000
1998	98-3480	PRJNA251692	SAMN09284584	SRS3359844	Fed	MX	98-3480_SON_AZ_Fed	Mbovis-04	Mbovis-04C		af	NC_002945.4	268.2MB	312.5MB	2,990,457	99.52%	153.5	236.6	40684	0	536		640013377777600	SB1040	68-0-5B-7F-FF-60	1101000000000010110111111111111111111100000
2000	00-3692	PRJNA251692	SAMN03300053	SRS839057	Fed	MX	00-3692_DUN_KS_Fed	Mbovis-24			af	NC_002945.4	379.7MB	420.8MB	3,979,224	99.85%	194.1	231.4	79964	0	363		264073777777600	SB0673	2D-3-5F-7F-FF-60	0101101000001110111111111111111111111100000
2000	00-4177	PRJNA251692	SAMN03300055	SRS839050	Fed	MX	00-4177_DUS_TX_Fed	Mbovis-06	Mbovis-06A		af	NC_002945.4	392.2MB	440.5MB	4,102,800	99.61%	199.1	232.2	84149	0	543		640013777777600	SB0145	68-0-5F-7F-FF-60	1101000000000010111111111111111111111100000
2001	01-1920	PRJNA251692	SAMN03300067	SRS839035	Fed	MX	01-1920_NL_TX_Fed	Mbovis-24			af	NC_002945.4	666.6MB	723.2MB	6,722,979	99.84%	313.4	222.7	208687	0	357		264073777777600	SB0673	2D-3-5F-7F-FF-60	0101101000001110111111111111111111111100000
2001	01-2374	PRJNA251692	SAMN03300073	SRS839034	Fed	MX	01-2374_AGS_MO_Fed	Mbovis-02	Mbovis-02B		af	NC_002945.4	284.5MB	299.7MB	2,931,924	99.51%	140.9	223.9	66538	0	530		640013777777600	SB0145	68-0-5F-7F-FF-60	1101000000000010111111111111111111111100000
2001	01-2536	PRJNA251692	SAMN03300078	SRS839030	Fed	MX	01-2536_MEX_TX_Fed	Mbovis-23	Mbovis-23C		af	NC_002945.4	243.4MB	271.5MB	2,603,578	99.76%	133.8	235.5	34191	0	347		264073777777600	SB0673	2D-3-5F-7F-FF-60	0101101000001110111111111111111111111100000
2001	01-2567	PRJNA251692	SAMN03300079	SRS839026	Fed	MX	01-2567_DUS_MO_Fed	Mbovis-07	Mbovis-07B	Mbovis-07B1	af	NC_002945.4	40.4MB	47.8MB	572,037	99.57%	22.1	238.4	20431	0	474		276573777077600		2F-57-5F-7E-3F-60	0101111101011110111111111110001111111100000
2001	01-2656	PRJNA251692	SAMN03300080	SRS839022	Fed	MX	01-2656_MEX_KS_Fed	Mbovis-13	Mbovis-13A	Mbovis-13A1	af	NC_002945.4	170.9MB	188.8MB	1,775,503	99.00%	90.6	235.8	18025	2	620		676773677777600	SB0121	6F-5F-5E-7F-FF-60	1101111101111110111101111111111111111100000
2001	01-2736	PRJNA251692	SAMN09284083	SRS3359860	Fed	MX	01-2736_MEX_TX_Fed	Mbovis-17	Mbovis-17E		af	NC_002945.4	152.0MB	173.4MB	1,722,984	99.71%	89.0	235.0	15796	2	320		664073777777600	SB0140	6D-3-5F-7F-FF-60	1101101000001110111111111111111111111100000
2001	01-2757	PRJNA251692	SAMN03300081	SRS839024	Fed	MX	01-2757_DUS_CO_Fed	Mbovis-07	Mbovis-07B	Mbovis-07B3	af	NC_002945.4	66.2MB	76.9MB	853,820	99.47%	44.3	235.1	6166	0	513		76573777077600	SB1216	F-57-5F-7E-3F-60	0001111101011110111111111110001111111100000
2001	01-2934	PRJNA251692	SAMN03300082	SRS839029	Fed	MX	01-2934_MEX_TX_Fed	Mbovis-23	Mbovis-23H		af	NC_002945.4	209.3MB	244.5MB	2,217,257	99.72%	113.7	237.2	31449	0	331		264073777777600	SB0673	2D-3-5F-7F-FF-60	0101101000001110111111111111111111111100000
2001	01-3176	PRJNA251692	SAMN03300083	SRS839028	Fed	MX	01-3176_MEX_TX_Fed	Mbovis-24			af	NC_002945.4	226.8MB	254.8MB	2,243,979	99.74%	114.0	236.7	29418	2690	342	N/A	264073777777600	SB0673	2D-3-5F-7F-FF-60	0101101000001110111111111111111111111100000
2001	01-3302	PRJNA251692	SAMN03300085	SRS839025	Fed	MX	01-3302_DUN_TX_Fed	Mbovis-07	Mbovis-07B	Mbovis-07B1	af	NC_002945.4	58.7MB	70.1MB	801,824	99.53%	34.5	233.2	18002	0	497		676573777077600	SB0327	6F-57-5F-7E-3F-60	1101111101011110111111111110001111111100000
2001	01-3442	PRJNA251692	SAMN03300086	SRS839023	Fed	MX	01-3442_CHI_TX_Fed	Mbovis-17	Mbovis-17A		af	NC_002945.4	87.5MB	109.2MB	1,096,076	99.77%	51.3	242.4	27610	0	322		664073777777600	SB0140	6D-3-5F-7F-FF-60	1101101000001110111111111111111111111100000
2001	01-3568	PRJNA251692	SAMN03300087	SRS839021	Fed	MX	01-3568_MEX_CO_Fed	Mbovis-23	Mbovis-23H		af	NC_002945.4	152.0MB	166.9MB	1,504,894	99.68%	78.0	237.5	12689	0	328		264073777777600	SB0673	2D-3-5F-7F-FF-60	0101101000001110111111111111111111111100000
2001	01-3906	PRJNA251692	SAMN03300090	SRS839019	Fed	MX	01-3906_MEX_TX_Fed	Mbovis-24			af	NC_002945.4	213.2MB	256.6MB	2,306,432	99.76%	112.8	232.5	42187	0	350		264073777777600	SB0673	2D-3-5F-7F-FF-60	0101101000001110111111111111111111111100000
2001	01-3941	PRJNA251692	SAMN03300091	SRS839017	Fed	MX	01-3941_DUS_TX_Fed	Mbovis-23	Mbovis-23C		af	NC_002945.4	57.0MB	54.4MB	488,482	99.28%	24.5	234.6	2979	0	307		264073777777600	SB0673	2D-3-5F-7F-FF-60	0101101000001110111111111111111111111100000
2001	01-4048	PRJNA251692	SAMN03300092	SRS839016	Fed	MX	01-4048_TAM_TX_Fed	Mbovis-23	Mbovis-23C		af	NC_002945.4	434.7MB	453.1MB	4,151,819	99.85%	196.7	227.3	94188	0	334		264073777777600	SB0673	2D-3-5F-7F-FF-60	0101101000001110111111111111111111111100000
2001	01-4106	PRJNA251692	SAMN03300093	SRS839012	Fed	MX	01-4106_MEX_TX_Fed	Mbovis-23	Mbovis-23D		af	NC_002945.4	301.8MB	340.8MB	3,421,958	99.75%	175.3	234.3	61199	0	343		264073777777600	SB0673	2D-3-5F-7F-FF-60	0101101000001110111111111111111111111100000
2001	01-4280	PRJNA251692	SAMN03300094	SRS839011	Fed	MX	01-4280_DUS_CO_Fed	Mbovis-14	Mbovis-14A		af	NC_002945.4	126.4MB	149.1MB	1,596,375	99.75%	77.7	228.8	46250	1	710		676773677777600	SB0121	6F-5F-5E-7F-FF-60	1101111101111110111101111111111111111100000
2001	01-4282	PRJNA251692	SAMN09284085	SRS3359859	Fed	MX	01-4282_MEX_TX_Fed	Mbovis-09			af	NC_002945.4	166.4MB	196.6MB	1,892,037	99.69%	98.3	237.8	19928	0	167		664073777777600	SB0140	6D-3-5F-7F-FF-60	1101101000001110111111111111111111111100000
2001	01-4283	PRJNA251692	SAMN03300095	SRS839015	Fed	MX	01-4283_MEX_TX_Fed	Mbovis-09			af	NC_002945.4	263.1MB	314.1MB	2,978,185	99.76%	153.2	236.5	52702	0	171		664073777777600	SB0140	6D-3-5F-7F-FF-60	1101101000001110111111111111111111111100000
2001	01-4577	PRJNA251692	SAMN03300097	SRS839013	Fed	MX	01-4577_NL_TX_Fed	Mbovis-17	Mbovis-17B	Mbovis-17B1	af	NC_002945.4	89.4MB	103.9MB	1,175,750	99.76%	50.0	240.7	40612	3	313		664073777700600	SB0971	6D-3-5F-7F-C0-60	1101101000001110111111111111110000001100000
2001	01-4726	PRJNA251692	SAMN03300098	SRS839009	Fed	MX	01-4726_CHI_TX_Fed	Mbovis-23	Mbovis-23C		af	NC_002945.4	136.5MB	145.8MB	1,770,295	99.79%	63.7	168.2	20752	0	333		200001777777600		20-0-F-7F-FF-60	0100000000000000011111111111111111111100000
2001	01-5243	PRJNA251692	SAMN03300100	SRS839007	Fed	MX	01-5243_CHI_TX_Fed	Mbovis-23	Mbovis-23C	Mbovis-23C2	af	NC_002945.4	450.1MB	503.3MB	4,746,824	99.87%	219.5	229.9	122967	1	344	N/A	264072777777600	SB1750	2D-3-57-7F-FF-60	0101101000001110101111111111111111111100000
2001	01-5367	PRJNA251692	SAMN03300101	SRS839006	Fed	MX	01-5367_MEX_TX_Fed	Mbovis-23	Mbovis-23C		af	NC_002945.4	206.2MB	248.1MB	2,302,392	99.75%	119.8	239.0	33305	0	338		264073777777600	SB0673	2D-3-5F-7F-FF-60	0101101000001110111111111111111111111100000
2001	01-5389	PRJNA251692	SAMN03300102	SRS839008	Fed	MX	01-5389_NL_TX_Fed	Mbovis-24			af	NC_002945.4	502.2MB	532.8MB	4,935,371	99.87%	229.7	223.3	137309	0	354		264073777777600	SB0673	2D-3-5F-7F-FF-60	0101101000001110111111111111111111111100000
2001	01-5441	PRJNA251692	SAMN03300103	SRS839003	Fed	MX	01-5441_DUN_TX_Fed	Mbovis-17	Mbovis-17B	Mbovis-17B1	af	NC_002945.4	58.8MB	75.2MB	802,758	99.75%	33.8	223.6	23008	41	324		664073777700600	SB0971	6D-3-5F-7F-C0-60	1101101000001110111111111111110000001100000
2001	01-5639	PRJNA251692	SAMN03300105	SRS839005	Fed	MX	01-5639_MEX_TX_Fed	Mbovis-23	Mbovis-23C	Mbovis-23C1	af	NC_002945.4	45.1MB	49.8MB	665,365	99.84%	30.0	217.8	11153	3	326	N/A	264073777777600	SB0673	2D-3-5F-7F-FF-60	0101101000001110111111111111111111111100000
2001	01-5640	PRJNA251692	SAMN03300106	SRS838998	Fed	MX	01-5640_MEX_TX_Fed	Mbovis-23	Mbovis-23C		af	NC_002945.4	234.0MB	281.5MB	2,493,224	99.74%	125.0	237.5	48100	0	338		264073777777600	SB0673	2D-3-5F-7F-FF-60	0101101000001110111111111111111111111100000
2001	01-5647	PRJNA251692	SAMN03300107	SRS838997	Fed	MX	01-5647_MEX_TX_Fed	Mbovis-23	Mbovis-23C		af	NC_002945.4	285.3MB	346.2MB	3,199,201	99.79%	163.6	236.5	60272	2	347		264073777777600	SB0673	2D-3-5F-7F-FF-60	0101101000001110111111111111111111111100000
2001	01-5648	PRJNA251692	SAMN03300108	SRS839002	Fed	MX	01-5648_MEX_TX_Fed	Mbovis-23	Mbovis-23C		af	NC_002945.4	131.9MB	143.7MB	1,419,749	99.69%	74.1	238.0	10877	0	337		264073777777600	SB0673	2D-3-5F-7F-FF-60	0101101000001110111111111111111111111100000
2001	01-5694	PRJNA251692	SAMN03300109	SRS839001	Fed	MX	01-5694_MEX_ID_Fed	Mbovis-03			af	NC_002945.4	269.5MB	296.6MB	2,932,113	99.55%	153.4	238.4	44884	0	547		640013777777600	SB0145	68-0-5F-7F-FF-60	1101000000000010111111111111111111111100000
2001	01-5745	PRJNA251692	SAMN03300110	SRS839000	Fed	MX	01-5745_MEX_TX_Fed	Mbovis-22			af	NC_002945.4	225.0MB	241.1MB	2,550,054	99.84%	129.8	230.6	32116	0	317		664073777770600		6D-3-5F-7F-F8-60	1101101000001110111111111111111110001100000
2001	01-5750	PRJNA251692	SAMN03300111	SRS838994	Fed	MX	01-5750_CHI_TX_Fed	Mbovis-22			af	NC_002945.4	34.3MB	41.4MB	452,398	99.65%	19.8	243.3	10004	0	323		664073777757600	SB0272	6D-3-5F-7F-EF-60	1101101000001110111111111111111011111100000
2001	01-6106	PRJNA251692	SAMN03300113	SRS838992	Fed	MX	01-6106_DUN_TX_Fed	Mbovis-23	Mbovis-23D		af	NC_002945.4	292.6MB	317.8MB	2,961,173	99.83%	138.0	224.6	70118	0	343		264073777777600	SB0673	2D-3-5F-7F-FF-60	0101101000001110111111111111111111111100000
2001	01-6168	PRJNA251692	SAMN03300114	SRS838999	Fed	MX	01-6168_CHI_KS_Fed	Mbovis-07	Mbovis-07B	Mbovis-07B2	af	NC_002945.4	85.7MB	107.9MB	1,053,048	99.54%	47.7	244.9	40019	0	507		676573777077600	SB0327	6F-57-5F-7E-3F-60	1101111101011110111111111110001111111100000
2001	01-6184	PRJNA251692	SAMN09284097	SRS3359794	Fed	MX	01-6184_MEX_TX_Fed	Mbovis-16			af	NC_002945.4	74.7MB	79.8MB	814,541	99.53%	41.1	229.3	5140	0	340		264073777777600	SB0673	2D-3-5F-7F-FF-60	0101101000001110111111111111111111111100000
2001	01-6318	PRJNA251692	SAMN03300116	SRS838990	Fed	MX	01-6318_TAM_TX_Fed	Mbovis-16	Mbovis-16B		af	NC_002945.4	241.9MB	258.8MB	2,531,679	99.73%	131.9	237.3	36072	0	338		264073777777600	SB0673	2D-3-5F-7F-FF-60	0101101000001110111111111111111111111100000
2001	01-6410	PRJNA251692	SAMN03300117	SRS838996	Fed	MX	01-6410_MEX_AZ_Fed	Mbovis-02	Mbovis-02A		af	NC_002945.4	295.1MB	338.9MB	3,178,009	99.57%	164.3	238.0	58455	0	526		640013777777600	SB0145	68-0-5F-7F-FF-60	1101000000000010111111111111111111111100000
2001	01-6428	PRJNA251692	SAMN03300118	SRS838995	Fed	MX	01-6428_NL_TX_Fed	Mbovis-06	Mbovis-06B		af	NC_002945.4	312.8MB	346.7MB	3,412,706	99.66%	154.9	217.0	109683	0	547		640013377777600	SB1040	68-0-5B-7F-FF-60	1101000000000010110111111111111111111100000
2001	01-0050	PRJNA251692	SAMN03300058	SRS839054	Fed	MX	01-0050_MEX_TX_Fed	Mbovis-15			af	NC_002945.4	396.2MB	416.2MB	3,863,636	99.89%	182.3	226.9	82661	0	338		664033777776600	SB1499	6D-1-5F-7F-FE-60	1101101000000110111111111111111111101100000
2001	01-0467	PRJNA251692	SAMN03300060	SRS839048	Fed	MX	01-0467_CHI_TX_Fed	Mbovis-16	Mbovis-16D		af	NC_002945.4	336.3MB	358.3MB	3,505,484	99.83%	167.4	223.8	96193	0	335		264073777777600	SB0673	2D-3-5F-7F-FF-60	0101101000001110111111111111111111111100000
2001	01-0843	PRJNA251692	SAMN03300061	SRS839044	Fed	MX	01-0843_MEX_TX_Fed	Mbovis-24			af	NC_002945.4	324.1MB	340.3MB	3,119,081	99.78%	148.8	229.0	58953	0	334		264073777777600	SB0673	2D-3-5F-7F-FF-60	0101101000001110111111111111111111111100000
2001	01-0865	PRJNA251692	SAMN03300062	SRS839047	Fed	MX	01-0865_MEX_KS_Fed	Mbovis-23	Mbovis-23C		af	NC_002945.4	214.8MB	249.6MB	2,458,660	99.76%	126.8	236.0	33774	0	328		264073777777600	SB0673	2D-3-5F-7F-FF-60	0101101000001110111111111111111111111100000
2001	01-1360	PRJNA251692	SAMN03300063	SRS839045	Fed	MX	01-1360_MEX_TX_Fed	Mbovis-02	Mbovis-02B		af	NC_002945.4	256.8MB	253.6MB	2,313,148	99.45%	114.2	230.7	33502	0	526		640013777777600	SB0145	68-0-5F-7F-FF-60	1101000000000010111111111111111111111100000
2001	01-1473	PRJNA251692	SAMN03300064	SRS839043	Fed	MX	01-1473_TAM_TX_Fed	Mbovis-23	Mbovis-23A	Mbovis-23A1	af	NC_002945.4	472.4MB	514.6MB	4,635,320	99.81%	222.8	228.8	111891	0	342		264073777777600	SB0673	2D-3-5F-7F-FF-60	0101101000001110111111111111111111111100000
2002	02-2159	PRJNA251692	SAMN09284112	SRS3359471	Fed	MX	02-2159_MEX_KS_Fed	Mbovis-12			af	NC_002945.4	142.9MB	164.6MB	1,632,715	99.65%	85.8	239.8	12681	1	662		676773677777600	SB0121	6F-5F-5E-7F-FF-60	1101111101111110111101111111111111111100000
2002	02-2680	PRJNA251692	SAMN03300154	SRS838951	Fed	MX	02-2680_DUN_CO_Fed	Mbovis-23	Mbovis-23C		af	NC_002945.4	306.8MB	330.0MB	3,335,188	99.83%	161.5	226.0	81333	0	338		264073777777600	SB0673	2D-3-5F-7F-FF-60	0101101000001110111111111111111111111100000
2002	02-3019	PRJNA251692	SAMN03300155	SRS838955	Fed	MX	02-3019_MEX_TX_Fed	Mbovis-13	Mbovis-13A	Mbovis-13A1	af	NC_002945.4	284.8MB	325.4MB	3,046,614	99.11%	157.5	237.5	54467	1	630		676773677777600	SB0121	6F-5F-5E-7F-FF-60	1101111101111110111101111111111111111100000
2002	02-3096	PRJNA251692	SAMN03300156	SRS838950	Fed	MX	02-3096_MEX_TX_Fed	Mbovis-24			af	NC_002945.4	261.5MB	288.7MB	2,735,782	99.75%	140.9	236.4	48559	0	348		264073777077600		2D-3-5F-7E-3F-60	0101101000001110111111111110001111111100000
2002	02-3165	PRJNA251692	SAMN03300157	SRS838953	Fed	MX	02-3165_MEX_TX_Fed	Mbovis-06	Mbovis-06B		af	NC_002945.4	245.6MB	249.5MB	2,421,936	99.61%	123.0	235.9	46219	0	556		640013777777600	SB0145	68-0-5F-7F-FF-60	1101000000000010111111111111111111111100000
2002	02-3168	PRJNA251692	SAMN03300158	SRS838952	Fed	MX	02-3168_SON_TX_Fed	Mbovis-06	Mbovis-06B		af	NC_002945.4	311.6MB	342.2MB	3,297,394	99.59%	171.3	238.5	64417	0	555		640013777777600	SB0145	68-0-5F-7F-FF-60	1101000000000010111111111111111111111100000
2002	02-3276	PRJNA251692	SAMN03300159	SRS838947	Fed	MX	02-3276_NL_TX_Fed	Mbovis-07	Mbovis-07A		af	NC_002945.4	294.3MB	305.4MB	2,842,694	99.61%	137.9	231.5	53047	0	517		676501777177600	SB2020	6F-54-F-7E-7F-60	1101111101010000011111111110011111111100000
2002	02-3307	PRJNA251692	SAMN03300160	SRS838946	Fed	MX	02-3307_COA_TX_Fed	Mbovis-14	Mbovis-14A		af	NC_002945.4	177.6MB	195.6MB	1,829,748	99.64%	92.1	233.1	21490	4	682		676773677777600	SB0121	6F-5F-5E-7F-FF-60	1101111101111110111101111111111111111100000
2002	02-3401	PRJNA251692	SAMN03300162	SRS838949	Fed	MX	02-3401_MEX_AZ_Fed	Mbovis-13	Mbovis-13A	Mbovis-13A1	af	NC_002945.4	146.3MB	154.1MB	1,361,348	98.96%	69.3	238.6	16745	1	606		676773677777600	SB0121	6F-5F-5E-7F-FF-60	1101111101111110111101111111111111111100000
2002	02-3424	PRJNA251692	SAMN09284115	SRS3359473	Fed	MX	02-3424_SON_CO_Fed	Mbovis-18			af	NC_002945.4	167.1MB	196.9MB	1,854,574	99.46%	96.6	238.7	19359	0	480		656573774777600	SB1753	6B-57-5F-79-FF-60	1101011101011110111111111001111111111100000
2002	02-3790	PRJNA251692	SAMN03300164	SRS838941	Fed	MX	02-3790_NL_CO_Fed	Mbovis-23	Mbovis-23C		af	NC_002945.4	240.4MB	293.7MB	2,713,445	99.70%	139.0	236.5	46613	0	331		264073777777600	SB0673	2D-3-5F-7F-FF-60	0101101000001110111111111111111111111100000
2002	02-3815	PRJNA251692	SAMN03300165	SRS838945	Fed	MX	02-3815_DUN_TX_Fed	Mbovis-06	Mbovis-06A		af	NC_002945.4	252.4MB	314.6MB	2,816,351	99.58%	142.2	237.4	58135	0	531		640013777777600	SB0145	68-0-5F-7F-FF-60	1101000000000010111111111111111111111100000
2002	02-4192	PRJNA251692	SAMN03300167	SRS838939	Fed	MX	02-4192_AGS_TX_Fed	Mbovis-17	Mbovis-17E		af	NC_002945.4	192.4MB	209.3MB	1,941,365	99.62%	98.0	236.4	33188	0	332		664073777777600	SB0140	6D-3-5F-7F-FF-60	1101101000001110111111111111111111111100000
2002	02-4414	PRJNA251692	SAMN03300169	SRS838943	Fed	MX	02-4414_SON_TX_Fed	Mbovis-23	Mbovis-23B		af	NC_002945.4	220.9MB	241.4MB	2,188,412	99.66%	110.6	236.5	38007	0	337		264073777777600	SB0673	2D-3-5F-7F-FF-60	0101101000001110111111111111111111111100000
2002	02-4605	PRJNA251692	SAMN09284117	SRS3359466	Fed	MX	02-4605_MEX_TX_Fed	Mbovis-19			af	NC_002945.4	148.3MB	175.9MB	1,649,131	99.42%	85.3	237.0	15028	0	520		676573777777600	SB0130	6F-57-5F-7F-FF-60	1101111101011110111111111111111111111100000
2002	02-4744	PRJNA251692	SAMN09284118	SRS3359469	Fed	MX	02-4744_MEX_TX_Fed	Mbovis-13	Mbovis-13A	Mbovis-13A1	af	NC_002945.4	92.1MB	101.1MB	1,103,192	98.88%	55.1	225.1	9097	1	601		676773677777600	SB0121	6F-5F-5E-7F-FF-60	1101111101111110111101111111111111111100000
2002	02-5008	PRJNA251692	SAMN03300174	SRS838936	Fed	MX	02-5008_MEX_TX_Fed	Mbovis-07	Mbovis-07A		af	NC_002945.4	229.4MB	256.8MB	2,524,111	99.50%	133.0	239.7	33544	0	528		676501777177600	SB2020	6F-54-F-7E-7F-60	1101111101010000011111111110011111111100000
2002	02-5432	PRJNA251692	SAMN09284119	SRS3359470	Fed	MX	02-5432_CHI_TX_Fed	Mbovis-16	Mbovis-16B		af	NC_002945.4	131.7MB	148.6MB	1,406,759	99.56%	74.2	240.3	9783	0	336		264073777777600	SB0673	2D-3-5F-7F-FF-60	0101101000001110111111111111111111111100000
2002	02-5877	PRJNA251692	SAMN03300180	SRS838928	Fed	MX	02-5877_MEX_TX_Fed	Mbovis-17	Mbovis-17A		af	NC_002945.4	396.3MB	424.5MB	4,449,770	99.90%	221.1	227.5	100808	0	360		664073777777600	SB0140	6D-3-5F-7F-FF-60	1101101000001110111111111111111111111100000
2002	02-5898	PRJNA251692	SAMN03300181	SRS838927	Fed	MX	02-5898_DUN_TX_Fed	Mbovis-07	Mbovis-07B	Mbovis-07B2	af	NC_002945.4	227.9MB	246.7MB	2,524,135	99.53%	132.6	238.5	30661	0	522		676573777060600		6F-57-5F-7E-30-60	1101111101011110111111111110001100001100000
2002	02-5899	PRJNA251692	SAMN03300182	SRS838926	Fed	MX	02-5899_CHI_TX_Fed	Mbovis-13	Mbovis-13A	Mbovis-13A1	af	NC_002945.4	236.1MB	284.1MB	2,578,280	99.11%	130.1	236.4	49516	1	627		676773677777600	SB0121	6F-5F-5E-7F-FF-60	1101111101111110111101111111111111111100000
2002	02-6201	PRJNA251692	SAMN03300184	SRS838924	Fed	MX	02-6201_COA_TX_Fed	Mbovis-22			af	NC_002945.4	351.3MB	399.2MB	3,792,312	99.88%	192.0	233.7	84365	0	332		664073777777600	SB0140	6D-3-5F-7F-FF-60	1101101000001110111111111111111111111100000
2002	02-6281	PRJNA251692	SAMN03300189	SRS838919	Fed	MX	02-6281_MEX_TX_Fed	Mbovis-23	Mbovis-23D		af	NC_002945.4	350.3MB	374.2MB	3,816,366	99.80%	196.4	235.7	79414	0	353		264073777777600	SB0673	2D-3-5F-7F-FF-60	0101101000001110111111111111111111111100000
2002	02-6426	PRJNA251692	SAMN03300191	SRS838917	Fed	MX	02-6426_MEX_TX_Fed	Mbovis-23	Mbovis-23C		af	NC_002945.4	255.9MB	293.5MB	2,572,802	99.79%	121.2	236.2	82373	0	329		264073777777600	SB0673	2D-3-5F-7F-FF-60	0101101000001110111111111111111111111100000
2002	02-6427	PRJNA251692	SAMN03300192	SRS838916	Fed	MX	02-6427_TAM_TX_Fed	Mbovis-15			af	NC_002945.4	377.4MB	405.3MB	4,105,017	99.86%	209.7	233.4	84792	0	337		664033777776600	SB1499	6D-1-5F-7F-FE-60	1101101000000110111111111111111111101100000
2002	02-6429	PRJNA251692	SAMN03300193	SRS838914	Fed	MX	02-6429_MEX_TX_Fed	Mbovis-23	Mbovis-23C		af	NC_002945.4	216.0MB	248.5MB	2,402,754	99.76%	125.7	237.9	29933	0	332		264073777777600	SB0673	2D-3-5F-7F-FF-60	0101101000001110111111111111111111111100000
2002	02-6430	PRJNA251692	SAMN03300194	SRS838915	Fed	MX	02-6430_TAM_TX_Fed	Mbovis-23	Mbovis-23C		af	NC_002945.4	328.5MB	375.4MB	3,512,971	99.79%	182.0	238.6	72696	0	330		264073777777600	SB0673	2D-3-5F-7F-FF-60	0101101000001110111111111111111111111100000
2002	02-6431	PRJNA251692	SAMN03300195	SRS838913	Fed	MX	02-6431_TAM_TX_Fed	Mbovis-23	Mbovis-23C		af	NC_002945.4	289.4MB	335.3MB	3,052,456	99.76%	154.5	235.2	65235	0	329		264073777777600	SB0673	2D-3-5F-7F-FF-60	0101101000001110111111111111111111111100000
2002	02-6432	PRJNA251692	SAMN09284120	SRS3359465	Fed	MX	02-6432_TAM_TX_Fed	Mbovis-23	Mbovis-23C		af	NC_002945.4	150.3MB	185.2MB	1,705,201	99.67%	88.0	239.5	17924	0	328		264073777777600	SB0673	2D-3-5F-7F-FF-60	0101101000001110111111111111111111111100000
2002	02-6437	PRJNA251692	SAMN09284121	SRS3359467	Fed	MX	02-6437_MEX_ID_Fed	Mbovis-13	Mbovis-13A	Mbovis-13A1	af	NC_002945.4	156.9MB	188.5MB	1,725,607	98.95%	88.6	237.6	19075	1	622		676773677777600	SB0121	6F-5F-5E-7F-FF-60	1101111101111110111101111111111111111100000
2002	02-0011	PRJNA251692	SAMN03300119	SRS838988	Fed	MX	02-0011_TAM_TX_Fed	Mbovis-24			af	NC_002945.4	309.4MB	334.9MB	3,151,632	99.76%	157.9	232.7	66825	0	352		264073777777600	SB0673	2D-3-5F-7F-FF-60	0101101000001110111111111111111111111100000
2002	02-0175	PRJNA251692	SAMN09284098	SRS3359792	Fed	MX	02-0175_SON_CO_Fed	Mbovis-23	Mbovis-23F		af	NC_002945.4	102.4MB	121.8MB	1,194,557	99.57%	62.5	238.4	8097	0	337		264073777777600	SB0673	2D-3-5F-7F-FF-60	0101101000001110111111111111111111111100000
2002	02-0252	PRJNA251692	SAMN03300120	SRS838985	Fed	MX	02-0252_AGS_TX_Fed	Mbovis-17	Mbovis-17E		af	NC_002945.4	314.6MB	353.1MB	3,210,284	99.86%	159.4	235.9	90895	0	314		664073777777600	SB0140	6D-3-5F-7F-FF-60	1101101000001110111111111111111111111100000
2002	02-0253	PRJNA251692	SAMN03300121	SRS838984	Fed	MX	02-0253_AGS_TX_Fed	Mbovis-17	Mbovis-17D		af	NC_002945.4	273.4MB	293.7MB	2,665,506	99.80%	135.9	237.7	60936	0	311		604073777677600		61-3-5F-7F-BF-60	1100001000001110111111111111101111111100000
2002	02-0302	PRJNA251692	SAMN03300123	SRS838989	Fed	MX	02-0302_MEX_TX_Fed	Mbovis-17	Mbovis-17B	Mbovis-17B1	af	NC_002945.4	306.5MB	340.5MB	3,080,432	99.83%	152.6	234.6	76191	0	322		644073777700600	SB1757	69-3-5F-7F-C0-60	1101001000001110111111111111110000001100000
2002	02-0309	PRJNA251692	SAMN03300124	SRS838987	Fed	MX	02-0309_TAM_TX_Fed	Mbovis-17	Mbovis-17C		af	NC_002945.4	170.7MB	179.4MB	1,591,741	99.64%	81.2	237.0	23094	2	343		664041777777600	SB0307	6D-2-F-7F-FF-60	1101101000001000011111111111111111111100000
2002	02-0357	PRJNA251692	SAMN03300125	SRS838982	Fed	MX	02-0357_CHI_CO_Fed	Mbovis-23	Mbovis-23C		af	NC_002945.4	298.0MB	333.5MB	3,054,709	99.57%	151.2	235.1	77409	0	338		264071777777600	SB0986	2D-3-4F-7F-FF-60	0101101000001110011111111111111111111100000
2002	02-0493	PRJNA251692	SAMN03300128	SRS838978	Fed	MX	02-0493_MEX_TX_Fed	Mbovis-19			af	NC_002945.4	444.2MB	459.3MB	4,660,079	99.68%	224.5	224.6	140103	0	543		676573777777600	SB0130	6F-57-5F-7F-FF-60	1101111101011110111111111111111111111100000
2002	02-0528	PRJNA251692	SAMN09284100	SRS3359787	Fed	MX	02-0528_CHI_TX_Fed	Mbovis-23	Mbovis-23C		af	NC_002945.4	298.1MB	311.8MB	12,654,965	99.93%	130.2	54.0	1983769	0	340		200001777777600		20-0-F-7F-FF-60	0100000000000000011111111111111111111100000
2002	02-0585	PRJNA251692	SAMN03300131	SRS838976	Fed	MX	02-0585_COA_TX_Fed	Mbovis-17	Mbovis-17A		af	NC_002945.4	243.9MB	275.8MB	2,490,171	99.85%	122.4	234.8	60431	1	345		664073777777600	SB0140	6D-3-5F-7F-FF-60	1101101000001110111111111111111111111100000
2002	02-1331	PRJNA251692	SAMN03300135	SRS838971	Fed	MX	02-1331_TAM_TX_Fed	Mbovis-19			af	NC_002945.4	264.5MB	294.7MB	2,848,513	99.57%	149.7	240.0	42228	0	531		676573777757600	SB0943	6F-57-5F-7F-EF-60	1101111101011110111111111111111011111100000
2002	02-1368	PRJNA251692	SAMN03300136	SRS838974	Fed	MX	02-1368_DUN_TX_Fed	Mbovis-24			af	NC_002945.4	264.4MB	289.7MB	2,652,282	99.77%	132.4	234.9	59116	0	361		264073777777600	SB0673	2D-3-5F-7F-FF-60	0101101000001110111111111111111111111100000
2002	02-1405	PRJNA251692	SAMN03300139	SRS838970	Fed	MX	02-1405_MEX_TX_Fed	Mbovis-23	Mbovis-23A	Mbovis-23A1	af	NC_002945.4	198.6MB	208.0MB	1,893,006	99.70%	94.8	233.6	33428	0	344		264073777777600	SB0673	2D-3-5F-7F-FF-60	0101101000001110111111111111111111111100000
2002	02-1463	PRJNA251692	SAMN03300140	SRS838966	Fed	MX	02-1463_DUN_KS_Fed	Mbovis-23	Mbovis-23C		af	NC_002945.4	304.4MB	329.0MB	3,087,116	99.80%	155.8	234.5	72603	0	335		264073777777600	SB0673	2D-3-5F-7F-FF-60	0101101000001110111111111111111111111100000
2002	02-1464	PRJNA251692	SAMN03300141	SRS838968	Fed	MX	02-1464_MEX_KS_Fed	Mbovis-23	Mbovis-23C		af	NC_002945.4	246.1MB	265.6MB	2,663,105	99.78%	139.7	238.8	36400	0	336		264073777777600	SB0673	2D-3-5F-7F-FF-60	0101101000001110111111111111111111111100000
2002	02-1531	PRJNA251692	SAMN03300143	SRS838967	Fed	MX	02-1531_DUN_TX_Fed	Mbovis-22			af	NC_002945.4	329.0MB	349.7MB	3,384,132	99.88%	171.4	236.5	86115	0	319		664073777777600	SB0140	6D-3-5F-7F-FF-60	1101101000001110111111111111111111111100000
2002	02-1559	PRJNA251692	SAMN03300144	SRS838964	Fed	MX	02-1559_MEX_KS_Fed	Mbovis-23	Mbovis-23C		af	NC_002945.4	238.6MB	258.6MB	2,616,895	99.77%	136.6	237.1	36120	0	339		264073777777600	SB0673	2D-3-5F-7F-FF-60	0101101000001110111111111111111111111100000
2002	02-1561	PRJNA251692	SAMN03300145	SRS838962	Fed	MX	02-1561_MEX_KS_Fed	Mbovis-23	Mbovis-23C		af	NC_002945.4	272.8MB	307.1MB	2,744,982	99.78%	136.7	237.1	65953	0	330		264073777777600	SB0673	2D-3-5F-7F-FF-60	0101101000001110111111111111111111111100000
2002	02-1579	PRJNA251692	SAMN03300146	SRS838963	Fed	MX	02-1579_MEX_TX_Fed	Mbovis-17	Mbovis-17B	Mbovis-17B2	af	NC_002945.4	410.1MB	488.9MB	4,436,585	99.79%	221.6	234.9	131706	0	323		664073777777600	SB0140	6D-3-5F-7F-FF-60	1101101000001110111111111111111111111100000
2002	02-1654	PRJNA251692	SAMN09284105	SRS3359629	Fed	MX	02-1654_DUN_CO_Fed	Mbovis-17	Mbovis-17B	Mbovis-17B1	af	NC_002945.4	127.4MB	139.4MB	1,426,190	99.63%	74.9	238.2	10206	0	327		664073777700600	SB0971	6D-3-5F-7F-C0-60	1101101000001110111111111111110000001100000
2002	02-1672	PRJNA251692	SAMN03300148	SRS838960	Fed	MX	02-1672_MEX_TX_Fed	Mbovis-16	Mbovis-16D		af	NC_002945.4	205.1MB	227.9MB	2,034,985	99.78%	102.2	241.4	46835	0	334		264073777777600	SB0673	2D-3-5F-7F-FF-60	0101101000001110111111111111111111111100000
2002	02-1699	PRJNA251692	SAMN09284106	SRS3359626	Fed	MX	02-1699_NL_TX_Fed	Mbovis-23	Mbovis-23A	Mbovis-23A1	af	NC_002945.4	168.0MB	188.4MB	1,852,856	99.69%	97.9	238.5	16808	0	339		264073777777600	SB0673	2D-3-5F-7F-FF-60	0101101000001110111111111111111111111100000
2002	02-1715	PRJNA251692	SAMN03300149	SRS838959	Fed	MX	02-1715_DUS_TX_Fed	Mbovis-23	Mbovis-23A	Mbovis-23A1	af	NC_002945.4	278.5MB	317.5MB	2,832,219	99.77%	140.6	237.5	78469	0	336		264073777777600	SB0673	2D-3-5F-7F-FF-60	0101101000001110111111111111111111111100000
2002	02-1790	PRJNA251692	SAMN03300150	SRS838956	Fed	MX	02-1790_MEX_KS_Fed	Mbovis-17	Mbovis-17A		af	NC_002945.4	96.3MB	104.9MB	896,975	99.63%	46.5	242.5	7321	0	332		664073777777600	SB0140	6D-3-5F-7F-FF-60	1101101000001110111111111111111111111100000
2003	03-1917	PRJNA251692	SAMN03300219	SRS838892	Fed	MX	03-1917_DUN_TX_Fed	Mbovis-17	Mbovis-17A		af	NC_002945.4	409.8MB	458.3MB	4,132,572	99.88%	201.2	238.5	102986	2	350		664073777777600	SB0140	6D-3-5F-7F-FF-60	1101101000001110111111111111111111111100000
2003	03-1926	PRJNA251692	SAMN03300220	SRS838890	Fed	MX	03-1926_MEX_ID_Fed	Mbovis-23	Mbovis-23D		af	NC_002945.4	135.7MB	143.5MB	1,250,682	99.64%	64.6	240.1	14640	0	341		264072777777600	SB1750	2D-3-57-7F-FF-60	0101101000001110101111111111111111111100000
2003	03-2120	PRJNA251692	SAMN03300222	SRS838884	Fed	MX	03-2120_DUN_TX_Fed	Mbovis-22			af	NC_002945.4	80.0MB	95.5MB	1,013,666	99.77%	49.2	224.2	23443	0	313		664073777777600	SB0140	6D-3-5F-7F-FF-60	1101101000001110111111111111111111111100000
2003	03-2123	PRJNA251692	SAMN03300223	SRS838883	Fed	MX	03-2123_BCA_ID_Fed	Mbovis-04	Mbovis-04B	Mbovis-04B8	af	NC_002945.4	205.1MB	208.2MB	6,920,253	99.62%	81.2	53.0	102348	0	499		640013377777600	SB1040	68-0-5B-7F-FF-60	1101000000000010110111111111111111111100000
2003	03-2704	PRJNA251692	SAMN03300229	SRS838878	Fed	MX	03-2704_DUN_TX_Fed	Mbovis-19			af	NC_002945.4	261.5MB	290.6MB	2,631,401	99.55%	132.5	236.3	56538	0	521		676573777777600	SB0130	6F-57-5F-7F-FF-60	1101111101011110111111111111111111111100000
2003	03-3339	PRJNA251692	SAMN03300235	SRS838873	Fed	MX	03-3339_DUN_TX_Fed	Mbovis-23	Mbovis-23C		af	NC_002945.4	111.4MB	124.5MB	1,332,818	99.84%	65.7	242.5	28451	0	318		264073777777600	SB0673	2D-3-5F-7F-FF-60	0101101000001110111111111111111111111100000
2003	03-3386	PRJNA251692	SAMN09284126	SRS3359995	Fed	MX	03-3386_MEX_TX_Fed	Mbovis-09			af	NC_002945.4	185.5MB	205.7MB	1,954,717	99.72%	98.4	233.0	22733	0	170		664073777777600	SB0140	6D-3-5F-7F-FF-60	1101101000001110111111111111111111111100000
2003	03-3568	PRJNA251692	SAMN03300236	SRS838874	Fed	MX	03-3568_DUN_KS_Fed	Mbovis-07	Mbovis-07B	Mbovis-07B2	af	NC_002945.4	228.9MB	248.2MB	2,447,999	99.50%	120.2	227.7	34358	0	511		676573777077600	SB0327	6F-57-5F-7E-3F-60	1101111101011110111111111110001111111100000
2003	03-3701	PRJNA251692	SAMN03300237	SRS838871	Fed	MX	03-3701_TAM_CO_Fed	Mbovis-23	Mbovis-23C		af	NC_002945.4	238.6MB	285.4MB	2,751,053	99.84%	144.7	242.3	59170	0	331		264073777777600	SB0673	2D-3-5F-7F-FF-60	0101101000001110111111111111111111111100000
2003	03-4227	PRJNA251692	SAMN03300240	SRS838868	Fed	MX	03-4227_MEX_OK_Fed	Mbovis-23	Mbovis-23C		af	NC_002945.4	51.5MB	58.2MB	650,402	99.64%	31.2	221.1	16614	0	308		264073777777600	SB0673	2D-3-5F-7F-FF-60	0101101000001110111111111111111111111100000
2003	03-4434	PRJNA251692	SAMN03300241	SRS838867	Fed	MX	03-4434_MEX_TX_Event-Roping	Mbovis-09			af	NC_002945.4	152.9MB	171.1MB	1,738,834	99.69%	89.0	233.9	14794	0	173		664073777777600	SB0140	6D-3-5F-7F-FF-60	1101101000001110111111111111111111111100000
2003	03-6018	PRJNA251692	SAMN03300248	SRS838860	Fed	MX	03-6018_CHI_TX_Fed	Mbovis-23	Mbovis-23B		af	NC_002945.4	99.3MB	124.6MB	1,171,767	99.77%	58.8	242.2	25777	0	334	N/A	264073777777600	SB0673	2D-3-5F-7F-FF-60	0101101000001110111111111111111111111100000
2003	03-6196	PRJNA251692	SAMN03300249	SRS838859	Fed	MX	03-6196_TAM_TX_Fed	Mbovis-12			af	NC_002945.4	244.5MB	275.2MB	2,825,683	99.77%	146.9	240.5	55174	1	670		676773677777600	SB0121	6F-5F-5E-7F-FF-60	1101111101111110111101111111111111111100000
2003	03-6776	PRJNA251692	SAMN03300250	SRS838858	Fed	MX	03-6776_VEN_TX_Fed	Mbovis-23	Mbovis-23C		af	NC_002945.4	420.4MB	528.0MB	5,057,264	99.85%	258.2	240.1	137149	0	346		264073777777600	SB0673	2D-3-5F-7F-FF-60	0101101000001110111111111111111111111100000
2003	03-0425	PRJNA251692	SAMN03300201	SRS838907	Fed	MX	03-0425_MEX_CO_Fed	Mbovis-23	Mbovis-23D		af	NC_002945.4	305.0MB	331.1MB	3,481,123	99.79%	177.3	234.2	61692	6	339		264073777777600	SB0673	2D-3-5F-7F-FF-60	0101101000001110111111111111111111111100000
2003	03-0429	PRJNA251692	SAMN03300202	SRS838906	Fed	MX	03-0429_MEX_ID_Fed	Mbovis-23	Mbovis-23D		af	NC_002945.4	270.0MB	296.9MB	2,569,727	99.77%	120.0	242.9	63781	0	339		264072777777600	SB1750	2D-3-57-7F-FF-60	0101101000001110101111111111111111111100000
2003	03-0430	PRJNA251692	SAMN03300203	SRS838905	Fed	MX	03-0430_MEX_ID_Fed	Mbovis-23	Mbovis-23D		af	NC_002945.4	353.6MB	396.0MB	3,432,450	99.79%	154.4	240.4	138300	0	348		264072777777600	SB1750	2D-3-57-7F-FF-60	0101101000001110101111111111111111111100000
2003	03-0431	PRJNA251692	SAMN03300204	SRS838904	Fed	MX	03-0431_MEX_ID_Fed	Mbovis-23	Mbovis-23D		af	NC_002945.4	335.8MB	382.1MB	3,357,304	99.79%	158.4	239.6	89587	0	345		264072777777600	SB1750	2D-3-57-7F-FF-60	0101101000001110101111111111111111111100000
2003	03-0453	PRJNA251692	SAMN03300205	SRS838903	Fed	MX	03-0453_CHI_TX_Fed	Mbovis-17	Mbovis-17B	Mbovis-17B1	af	NC_002945.4	337.9MB	387.4MB	3,968,095	99.88%	206.5	237.7	81474	0	332		664073777700600	SB0971	6D-3-5F-7F-C0-60	1101101000001110111111111111110000001100000
2003	03-0700	PRJNA251692	SAMN03300208	SRS838901	Fed	MX	03-0700_TAM_TX_Fed	Mbovis-23	Mbovis-23C		af	NC_002945.4	333.3MB	381.1MB	3,338,432	99.82%	156.1	240.3	95753	0	327		264073777777600	SB0673	2D-3-5F-7F-FF-60	0101101000001110111111111111111111111100000
2003	03-0701	PRJNA251692	SAMN03300209	SRS838900	Fed	MX	03-0701_TAM_TX_Fed	Mbovis-23	Mbovis-23C		af	NC_002945.4	226.5MB	232.9MB	2,203,744	99.76%	113.0	236.2	36652	0	325		264073777777600	SB0673	2D-3-5F-7F-FF-60	0101101000001110111111111111111111111100000
2003	03-0703	PRJNA251692	SAMN03300211	SRS838897	Fed	MX	03-0703_TAM_TX_Fed	Mbovis-23	Mbovis-23C		af	NC_002945.4	570.2MB	623.2MB	5,830,516	99.87%	284.3	236.1	180911	4	334		264073777777600	SB0673	2D-3-5F-7F-FF-60	0101101000001110111111111111111111111100000
2004	04-2177	PRJNA251692	SAMN09284127	SRS3359998	Fed	MX	04-2177_NL_TX_Fed	Mbovis-07	Mbovis-07B	Mbovis-07B2	af	NC_002945.4	166.1MB	186.7MB	1,873,683	99.50%	98.6	238.2	17277	0	531		676573777077600	SB0327	6F-57-5F-7E-3F-60	1101111101011110111111111110001111111100000
2004	04-2378	PRJNA251692	SAMN03300265	SRS838843	Fed	MX	04-2378_DUN_TX_Fed	Mbovis-17	Mbovis-17B	Mbovis-17B1	af	NC_002945.4	141.9MB	143.9MB	4,896,141	99.84%	57.7	53.0	56252	0	316		400000000000600	SB1751	40-0-0-0-0-60	1000000000000000000000000000000000001100000
2004	04-2550	PRJNA251692	SAMN03300267	SRS838840	Fed	MX	04-2550_MEX_KS_Fed	Mbovis-13	Mbovis-13A	Mbovis-13A1	af	NC_002945.4	164.1MB	194.5MB	1,007,290	98.85%	51.2	222.7	8273	9900	603		676773677777600	SB0121	6F-5F-5E-7F-FF-60	1101111101111110111101111111111111111100000
2004	04-2560	PRJNA251692	SAMN03300268	SRS838842	Fed	MX	04-2560_DUN_TX_Fed	Mbovis-23	Mbovis-23B		af	NC_002945.4	20.8MB	23.3MB	241,605	99.13%	12.5	240.1	1373	0	285	N/A	264073777777600	SB0673	2D-3-5F-7F-FF-60	0101101000001110111111111111111111111100000
2004	04-3121	PRJNA251692	SAMN03300270	SRS838836	Fed	MX	04-3121_SON_TX_Fed	Mbovis-04	Mbovis-04C		af	NC_002945.4	44.2MB	46.3MB	1,595,898	99.66%	19.3	54.0	14236	0	478		640013367777600		68-0-5B-6F-FF-60	1101000000000010110111101111111111111100000
2004	04-3251	PRJNA251692	SAMN09284128	SRS3359997	Fed	MX	04-3251_MEX_TX_Fed	Mbovis-24			af	NC_002945.4	142.7MB	172.7MB	1,594,498	99.69%	82.2	237.8	15977	0	367		264073777777600	SB0673	2D-3-5F-7F-FF-60	0101101000001110111111111111111111111100000
2004	04-5090	PRJNA251692	SAMN03300271	SRS838839	Fed	MX	04-5090_AGS_TX_Fed	Mbovis-07	Mbovis-07B		af	NC_002945.4	132.1MB	135.9MB	1,270,616	99.54%	60.5	225.1	19105	0	508		676573777077600	SB0327	6F-57-5F-7E-3F-60	1101111101011110111111111110001111111100000
2004	04-5382	PRJNA251692	SAMN03300273	SRS838835	Fed	MX	04-5382_COA_TX_Fed	Mbovis-23	Mbovis-23A	Mbovis-23A1	af	NC_002945.4	161.7MB	182.2MB	1,830,999	99.49%	95.0	237.1	16174	0	333		264073777777600	SB0673	2D-3-5F-7F-FF-60	0101101000001110111111111111111111111100000
2004	04-5391	PRJNA251692	SAMN03300274	SRS838833	Fed	MX	04-5391_CHI_NE_Fed	Mbovis-24			af	NC_002945.4	222.1MB	238.2MB	2,321,254	99.85%	105.5	221.6	65121	0	356		264073777777600	SB0673	2D-3-5F-7F-FF-60	0101101000001110111111111111111111111100000
2004	04-5618	PRJNA251692	SAMN03300275	SRS838834	Fed	MX	04-5618_MEX_KS_Fed	Mbovis-23	Mbovis-23B	Mbovis-23B1	af	NC_002945.4	212.9MB	234.9MB	2,610,922	99.90%	120.0	217.9	57287	0	347		264073777777600	SB0673	2D-3-5F-7F-FF-60	0101101000001110111111111111111111111100000
2004	04-7017	PRJNA251692	SAMN03300281	SRS838826	Fed	MX	04-7017_DUN_TX_Fed	Mbovis-06	Mbovis-06A		af	NC_002945.4	157.0MB	171.9MB	1,657,634	99.61%	77.6	225.2	36127	0	535		640013777777600	SB0145	68-0-5F-7F-FF-60	1101000000000010111111111111111111111100000
2004	04-7038	PRJNA251692	SAMN03300282	SRS838827	Fed	MX	04-7038_VEC_TX_Fed	Mbovis-23	Mbovis-23A	Mbovis-23A1	af	NC_002945.4	269.3MB	294.1MB	2,888,214	99.85%	132.8	220.5	82497	0	337		264073777777600	SB0673	2D-3-5F-7F-FF-60	0101101000001110111111111111111111111100000
2004	04-7553	PRJNA251692	SAMN03300285	SRS838823	Fed	MX	04-7553_TAM_TX_Fed	Mbovis-17	Mbovis-17B	Mbovis-17B6	af	NC_002945.4	398.3MB	431.1MB	4,105,188	99.89%	207.6	234.8	105796	0	312		664073777700600	SB0971	6D-3-5F-7F-C0-60	1101101000001110111111111111110000001100000
2004	04-8012	PRJNA251692	SAMN03300286	SRS838822	Fed	MX	04-8012_COL_TX_Fed	Mbovis-17	Mbovis-17B	Mbovis-17B1	af	NC_002945.4	244.8MB	257.8MB	2,606,798	99.92%	119.3	218.1	66595	14	332		664073617700600	SB1502	6D-3-5E-1F-C0-60	1101101000001110111100011111110000001100000
2004	04-0105	PRJNA251692	SAMN03300251	SRS838857	Fed	MX	04-0105_CHI_TX_Fed	Mbovis-23	Mbovis-23B	Mbovis-23B2	af	NC_002945.4	178.1MB	207.6MB	2,020,531	99.73%	104.1	236.5	22340	0	332		264073777777600	SB0673	2D-3-5F-7F-FF-60	0101101000001110111111111111111111111100000
2004	04-1161	PRJNA251692	SAMN03300257	SRS838850	Fed	MX	04-1161_COA_TX_Fed_low_coverage	Mbovis-17	Mbovis-17B	Mbovis-17B6	af	NC_002945.4	9.4MB	10.9MB	149,202	96.16%	6.7	203.4	775	0	132	N/A	664073767700200	N/A	6D-3-5F-6F-C0-20	1101101000001110111111101111110000000100000
2004	04-1382	PRJNA251692	SAMN03300258	SRS838852	Fed	MX	04-1382_DUN_TX_Fed	Mbovis-23	Mbovis-23A	Mbovis-23A2	af	NC_002945.4	239.3MB	260.1MB	2,386,081	99.48%	120.7	235.0	41837	0	354		264073777777600	SB0673	2D-3-5F-7F-FF-60	0101101000001110111111111111111111111100000
2005	05-2592	PRJNA251692	SAMN03300301	SRS838809	Fed	MX	05-2592_CHI_TX_Fed	Mbovis-23	Mbovis-23C		af	NC_002945.4	183.1MB	211.5MB	1,893,293	99.78%	92.1	242.5	75144	23	322		264073777777600	SB0673	2D-3-5F-7F-FF-60	0101101000001110111111111111111111111100000
2005	05-3214	PRJNA251692	SAMN03300303	SRS838806	Fed	MX	05-3214_TAM_TX_Fed	Mbovis-17	Mbovis-17B	Mbovis-17B3	af	NC_002945.4	68.1MB	78.2MB	823,657	99.78%	41.1	241.2	10276	0	337		664073777700600	SB0971	6D-3-5F-7F-C0-60	1101101000001110111111111111110000001100000
2005	05-3852	PRJNA251692	SAMN03300304	SRS838805	Fed	MX	05-3852_COA_TX_Fed	Mbovis-14	Mbovis-14A		af	NC_002945.4	84.9MB	96.5MB	1,006,898	99.58%	50.7	243.0	15550	1	681		676773677777600	SB0121	6F-5F-5E-7F-FF-60	1101111101111110111101111111111111111100000
2005	05-5159	PRJNA251692	SAMN03300309	SRS838798	Fed	MX	05-5159_MEX_TX_Fed	Mbovis-17	Mbovis-17A		af	NC_002945.4	256.8MB	279.7MB	2,802,748	99.91%	134.3	226.3	61859	2	325		664073777777600	SB0140	6D-3-5F-7F-FF-60	1101101000001110111111111111111111111100000
2005	05-5501	PRJNA251692	SAMN03300310	SRS838801	Fed	MX	05-5501_DUN_TX_Fed	Mbovis-17	Mbovis-17B	Mbovis-17B6	af	NC_002945.4	215.4MB	262.6MB	2,540,779	99.64%	130.0	236.9	49255	0	333		664073777700600	SB0971	6D-3-5F-7F-C0-60	1101101000001110111111111111110000001100000
2005	05-5591	PRJNA251692	SAMN03300311	SRS838799	Fed	MX	05-5591_VEC_TX_Fed	Mbovis-16	Mbovis-16B		af	NC_002945.4	125.8MB	136.5MB	1,438,004	99.80%	73.2	231.8	24601	0	349		264073777777600	SB0673	2D-3-5F-7F-FF-60	0101101000001110111111111111111111111100000
2005	05-5649	PRJNA251692	SAMN03300312	SRS838796	Fed	MX	05-5649_VEC_TX_Fed	Mbovis-06	Mbovis-06B		af	NC_002945.4	212.6MB	255.9MB	2,496,868	99.61%	129.5	237.6	44351	0	553		640013377777600	SB1040	68-0-5B-7F-FF-60	1101000000000010110111111111111111111100000
2005	05-5935	PRJNA251692	SAMN03300313	SRS838797	Fed	MX	05-5935_JAL_TX_Fed	Mbovis-06	Mbovis-06B		af	NC_002945.4	132.9MB	147.8MB	1,326,824	99.42%	69.3	241.9	10634	0	564		640013777777600	SB0145	68-0-5F-7F-FF-60	1101000000000010111111111111111111111100000
2005	05-6101	PRJNA251692	SAMN03300314	SRS838794	Fed	MX	05-6101_CHI_KS_Fed	Mbovis-17	Mbovis-17B	Mbovis-17B1	af	NC_002945.4	234.4MB	237.1MB	2,394,083	99.89%	109.9	222.6	79053	0	331		664073777700600	SB0971	6D-3-5F-7F-C0-60	1101101000001110111111111111110000001100000
2005	05-6326	PRJNA251692	SAMN03300316	SRS838795	Fed	MX	05-6326_CHI_TX_Fed	Mbovis-22			af	NC_002945.4	306.7MB	331.5MB	3,381,823	99.93%	147.4	214.2	133865	0	320		664073777777600	SB0140	6D-3-5F-7F-FF-60	1101101000001110111111111111111111111100000
2005	05-6456	PRJNA251692	SAMN03300317	SRS838790	Fed	MX	05-6456_DUN_TX_Fed	Mbovis-13	Mbovis-13A	Mbovis-13A1	af	NC_002945.4	275.9MB	295.4MB	2,951,633	99.16%	133.5	220.3	98432	1	625		676773677777600	SB0121	6F-5F-5E-7F-FF-60	1101111101111110111101111111111111111100000
2005	05-6593	PRJNA251692	SAMN03300318	SRS838793	Fed	MX	05-6593_COA_TX_Fed	Mbovis-14	Mbovis-14A		af	NC_002945.4	145.5MB	160.8MB	1,438,945	99.59%	74.4	240.3	12358	1	698		676773677777600	SB0121	6F-5F-5E-7F-FF-60	1101111101111110111101111111111111111100000
2005	05-7325	PRJNA251692	SAMN03300320	SRS838791	Fed	MX	05-7325_DUN_TX_Fed	Mbovis-23	Mbovis-23C		af	NC_002945.4	156.2MB	183.9MB	1,839,161	99.75%	94.7	236.0	17599	0	322		264073777777600	SB0673	2D-3-5F-7F-FF-60	0101101000001110111111111111111111111100000
2005	05-7939	PRJNA251692	SAMN03300324	SRS838789	Fed	MX	05-7939_CHI_TX_Fed	Mbovis-23	Mbovis-23C		af	NC_002945.4	220.5MB	240.0MB	2,325,217	99.77%	119.4	238.0	27951	0	328		264073777777600	SB0673	2D-3-5F-7F-FF-60	0101101000001110111111111111111111111100000
2005	05-8628	PRJNA251692	SAMN03300328	SRS838780	Fed	MX	05-8628_CAM_TX_Fed	Mbovis-09			af	NC_002945.4	151.9MB	169.8MB	1,755,677	99.66%	91.5	236.9	16149	0	173		664073777777600	SB0140	6D-3-5F-7F-FF-60	1101101000001110111111111111111111111100000
2005	05-9215	PRJNA251692	SAMN03300331	SRS838782	Fed	MX	05-9215_AGS_TX_Fed	Mbovis-16	Mbovis-16A		af	NC_002945.4	186.5MB	209.7MB	2,176,381	99.78%	111.7	235.6	39667	0	345		264073777777600	SB0673	2D-3-5F-7F-FF-60	0101101000001110111111111111111111111100000
2005	05-9219	PRJNA251692	SAMN03300332	SRS838775	Fed	MX	05-9219_NL_TX_Fed	Mbovis-17	Mbovis-17C		af	NC_002945.4	145.8MB	150.8MB	1,429,066	99.70%	66.4	225.6	28753	0	339		664073777777600	SB0140	6D-3-5F-7F-FF-60	1101101000001110111111111111111111111100000
2005	05-9220	PRJNA251692	SAMN03300333	SRS838777	Fed	MX	05-9220_NL_TX_Fed	Mbovis-17	Mbovis-17C		af	NC_002945.4	170.6MB	187.1MB	1,752,285	99.64%	88.4	233.5	18579	1	339		664073777777600	SB0140	6D-3-5F-7F-FF-60	1101101000001110111111111111111111111100000
2005	05-9563	PRJNA251692	SAMN03300335	SRS838774	Fed	MX	05-9563_DUN_TX_Fed	Mbovis-17	Mbovis-17A		af	NC_002945.4	267.3MB	303.2MB	2,897,257	99.90%	127.6	222.6	99978	0	337		664073777777600	SB0140	6D-3-5F-7F-FF-60	1101101000001110111111111111111111111100000
2005	05-1365	PRJNA251692	SAMN03300295	SRS838814	Fed	MX	05-1365_MEX_TX_Fed	Mbovis-09			af	NC_002945.4	127.1MB	137.4MB	1,253,590	99.70%	65.5	241.0	8521	0	165		664063777777600	SB0269	6D-3-1F-7F-FF-60	1101101000001100111111111111111111111100000
2005	05-1385	PRJNA251692	SAMN03300296	SRS838813	Fed	MX	05-1385_DUN_TX_Fed	Mbovis-06	Mbovis-06A		af	NC_002945.4	281.5MB	304.1MB	2,838,037	99.52%	145.6	237.7	55517	0	534		640013777777600	SB0145	68-0-5F-7F-FF-60	1101000000000010111111111111111111111100000
2005	05-1568	PRJNA251692	SAMN03300297	SRS838812	Fed	MX	05-1568_CHI_NE_Fed	Mbovis-23	Mbovis-23C		af	NC_002945.4	89.1MB	97.9MB	1,080,284	99.71%	54.0	227.0	15004	0	329		264073777777600	SB0673	2D-3-5F-7F-FF-60	0101101000001110111111111111111111111100000
2005	05-1687	PRJNA251692	SAMN03300300	SRS838808	Fed	MX	05-1687_TAM_TX_Fed	Mbovis-15			af	NC_002945.4	165.3MB	177.7MB	1,690,064	99.75%	85.2	232.1	16109	2	336		664033777776600	SB1499	6D-1-5F-7F-FE-60	1101101000000110111111111111111111101100000
2005	05-9393	PRJNA251692	SAMN03300334	SRS838778	Food	MX	05-9393_MEX_CA_Cheese	Mbovis-03			af	NC_002945.4	538.6MB	581.8MB	5,832,627	99.63%	270.8	222.8	193142	0	556		640013777777600	SB0145	68-0-5F-7F-FF-60	1101000000000010111111111111111111111100000
2006	06-1916	PRJNA251692	SAMN03300359	SRS838751	Fed	MX	06-1916_NL_TX_Fed	Mbovis-07	Mbovis-07B	Mbovis-07B1	af	NC_002945.4	390.4MB	418.0MB	4,339,636	99.66%	205.7	219.8	110133	0	520		676573777077600	SB0327	6F-57-5F-7E-3F-60	1101111101011110111111111110001111111100000
2006	06-2548	PRJNA251692	SAMN03300361	SRS838749	Fed	MX	06-2548_VEC_TX_Fed	Mbovis-16	Mbovis-16C		af	NC_002945.4	209.4MB	215.2MB	1,999,810	99.83%	81.0	230.0	40987	7	335		264073777777600	SB0673	2D-3-5F-7F-FF-60	0101101000001110111111111111111111111100000
2006	06-2550	PRJNA251692	SAMN03300362	SRS838747	Fed	MX	06-2550_TAM_TX_Fed	Mbovis-16	Mbovis-16C		af	NC_002945.4	161.0MB	165.9MB	1,515,430	99.80%	60.8	231.5	24075	9	334		264073777777600	SB0673	2D-3-5F-7F-FF-60	0101101000001110111111111111111111111100000
2006	06-3192	PRJNA251692	SAMN03300363	SRS838748	Fed	MX	06-3192_DUN_TX_Fed	Mbovis-13	Mbovis-13A	Mbovis-13A1	af	NC_002945.4	507.9MB	547.2MB	5,658,117	99.13%	248.4	210.8	244345	1	623		676773677777600	SB0121	6F-5F-5E-7F-FF-60	1101111101111110111101111111111111111100000
2006	06-3430	PRJNA251692	SAMN03300366	SRS838746	Fed	MX	06-3430_DUN_TX_Fed	Mbovis-17	Mbovis-17B	Mbovis-17B1	af	NC_002945.4	266.8MB	268.6MB	2,490,743	99.88%	102.3	231.5	54049	0	318		644073777700600	SB1757	69-3-5F-7F-C0-60	1101001000001110111111111111110000001100000
2006	06-4348	PRJNA251692	SAMN03300371	SRS838742	Fed	MX	06-4348_DUN_TX_Fed	Mbovis-23	Mbovis-23A	Mbovis-23A1	af	NC_002945.4	379.9MB	415.2MB	3,940,610	99.63%	186.5	225.8	148635	0	349		264073777777600	SB0673	2D-3-5F-7F-FF-60	0101101000001110111111111111111111111100000
2006	06-4904	PRJNA251692	SAMN03300373	SRS838736	Fed	MX	06-4904_DUN_TX_Fed	Mbovis-04	Mbovis-04A		af	NC_002945.4	272.5MB	281.8MB	2,545,512	99.63%	99.6	237.0	90076	0	501		640013777777600	SB0145	68-0-5F-7F-FF-60	1101000000000010111111111111111111111100000
2006	06-5345	PRJNA251692	SAMN03300374	SRS838734	Fed	MX	06-5345_SON_TX_Fed	Mbovis-23	Mbovis-23B		af	NC_002945.4	261.8MB	293.8MB	2,974,191	99.73%	139.4	217.7	59856	0	339		264073777777600	SB0673	2D-3-5F-7F-FF-60	0101101000001110111111111111111111111100000
2006	06-6079	PRJNA251692	SAMN03300378	SRS838731	Fed	MX	06-6079_CAM_TX_Fed	Mbovis-17	Mbovis-17B	Mbovis-17B2	af	NC_002945.4	323.4MB	354.7MB	3,407,929	99.89%	157.9	220.7	117109	0	339		664073777777600	SB0140	6D-3-5F-7F-FF-60	1101101000001110111111111111111111111100000
2006	06-8427	PRJNA251692	SAMN03300384	SRS838725	Fed	MX	06-8427_COA_TX_Fed	Mbovis-23	Mbovis-23D		af	NC_002945.4	317.2MB	351.7MB	3,505,238	99.84%	159.7	215.4	82643	0	345		264072777777600	SB1750	2D-3-57-7F-FF-60	0101101000001110101111111111111111111100000
2006	06-8471	PRJNA251692	SAMN03300385	SRS838728	Fed	MX	06-8471_CHI_TX_Fed	Mbovis-13	Mbovis-13A	Mbovis-13A1	af	NC_002945.4	311.2MB	331.2MB	3,258,647	99.11%	155.3	222.8	84764	1	629		676773677777600	SB0121	6F-5F-5E-7F-FF-60	1101111101111110111101111111111111111100000
2006	06-8591	PRJNA251692	SAMN03300386	SRS838723	Fed	MX	06-8591_AGS_TX_Fed	Mbovis-04	Mbovis-04C		af	NC_002945.4	425.8MB	480.0MB	4,738,616	99.60%	212.4	214.9	157997	4	538		640013377777600	SB1040	68-0-5B-7F-FF-60	1101000000000010110111111111111111111100000
2006	06-8716	PRJNA251692	SAMN03300387	SRS838722	Fed	MX	06-8716_NL_TX_Fed	Mbovis-23	Mbovis-23A	Mbovis-23A1	af	NC_002945.4	369.0MB	390.6MB	3,809,092	99.83%	182.6	224.9	113029	0	330		264073777777600	SB0673	2D-3-5F-7F-FF-60	0101101000001110111111111111111111111100000
2006	06-9163	PRJNA251692	SAMN03300388	SRS838724	Fed	MX	06-9163_AGS_TX_Fed	Mbovis-23	Mbovis-23H		af	NC_002945.4	364.1MB	394.7MB	3,779,872	99.82%	179.5	224.6	109605	0	335		264073777777600	SB0673	2D-3-5F-7F-FF-60	0101101000001110111111111111111111111100000
2006	06-9164	PRJNA251692	SAMN03300389	SRS838720	Fed	MX	06-9164_AGS_TX_Fed	Mbovis-23	Mbovis-23H		af	NC_002945.4	372.1MB	401.6MB	4,038,552	99.84%	187.1	217.8	113571	0	332		264073777777600	SB0673	2D-3-5F-7F-FF-60	0101101000001110111111111111111111111100000
2006	06-9596	PRJNA251692	SAMN03300391	SRS838721	Fed	MX	06-9596_CHI_KS_Event-Roping	Mbovis-16	Mbovis-16A		af	NC_002945.4	442.6MB	491.7MB	4,519,301	99.81%	232.2	240.8	117342	27	356		264073777777600	SB0673	2D-3-5F-7F-FF-60	0101101000001110111111111111111111111100000
2006	06-9741	PRJNA251692	SAMN03300393	SRS838716	Fed	MX	06-9741_MEX_TX_Fed	Mbovis-23	Mbovis-23B	Mbovis-23B2	af	NC_002945.4	362.2MB	373.0MB	3,647,611	99.87%	168.6	221.4	128089	82	338		264073777777600	SB0673	2D-3-5F-7F-FF-60	0101101000001110111111111111111111111100000
2006	06-0165	PRJNA251692	SAMN09284131	SRS3359991	Fed	MX	06-0165_MEX_TX_Fed	Mbovis-16	Mbovis-16C		af	NC_002945.4	111.6MB	119.7MB	1,140,679	99.59%	60.8	242.4	6587	0	322		264073777777600	SB0673	2D-3-5F-7F-FF-60	0101101000001110111111111111111111111100000
2006	06-0661	PRJNA251692	SAMN03300345	SRS838766	Fed	MX	06-0661_COA_TX_Fed	Mbovis-17	Mbovis-17A		af	NC_002945.4	265.4MB	279.2MB	2,516,878	99.89%	94.0	235.8	93816	0	319		664073777777600	SB0140	6D-3-5F-7F-FF-60	1101101000001110111111111111111111111100000
2006	06-0703	PRJNA251692	SAMN03300346	SRS838763	Fed	MX	06-0703_AGS_TX_Fed	Mbovis-17	Mbovis-17D		af	NC_002945.4	127.1MB	129.8MB	1,175,411	99.75%	44.8	236.3	17337	0	291		664073400007600	SB1754	6D-3-5C-0-7-60	1101101000001110111000000000000001111100000
2006	06-10752	PRJNA251692	SAMN03300347	SRS838762	Fed	MX	06-10752_COA_TX_Fed	Mbovis-23	Mbovis-23A	Mbovis-23A1	af	NC_002945.4	303.3MB	349.6MB	3,423,629	99.66%	146.2	210.9	101744	24	326		264073777777600	SB0673	2D-3-5F-7F-FF-60	0101101000001110111111111111111111111100000
2006	06-10883	PRJNA251692	SAMN03300348	SRS838764	Fed	MX	06-10883_AGS_TX_Fed	Mbovis-16			af	NC_002945.4	333.3MB	351.0MB	3,670,332	99.85%	174.0	219.6	80634	28	337		264073777777600	SB0673	2D-3-5F-7F-FF-60	0101101000001110111111111111111111111100000
2006	06-10884	PRJNA251692	SAMN03300349	SRS838760	Fed	MX	06-10884_AGS_TX_Fed	Mbovis-16			af	NC_002945.4	311.5MB	337.2MB	3,362,091	99.86%	161.5	223.9	73865	70	338		264073777777600	SB0673	2D-3-5F-7F-FF-60	0101101000001110111111111111111111111100000
2006	06-10886	PRJNA251692	SAMN03300350	SRS838759	Fed	MX	06-10886_AGS_TX_Fed	Mbovis-16			af	NC_002945.4	122.3MB	141.2MB	1,371,432	99.79%	69.9	244.1	19236	4	329		264073777777600	SB0673	2D-3-5F-7F-FF-60	0101101000001110111111111111111111111100000
2006	06-10887	PRJNA251692	SAMN03300351	SRS838758	Fed	MX	06-10887_AGS_TX_Fed	Mbovis-16	Mbovis-16A		af	NC_002945.4	237.3MB	256.7MB	2,568,550	99.77%	116.8	213.9	59031	1	345	N/A	264073777777600	SB0673	2D-3-5F-7F-FF-60	0101101000001110111111111111111111111100000
2006	06-1754	PRJNA251692	SAMN03300356	SRS838754	Fed	MX	06-1754_NL_TX_Fed	Mbovis-17	Mbovis-17C		af	NC_002945.4	376.5MB	401.6MB	4,117,885	99.77%	200.1	223.1	86657	1	347		664073777777600	SB0140	6D-3-5F-7F-FF-60	1101101000001110111111111111111111111100000
2007	07-2063	PRJNA251692	SAMN03300405	SRS838706	Fed	MX	07-2063_AGS_TX_Fed	Mbovis-06	Mbovis-06A		af	NC_002945.4	82.9MB	93.0MB	810,393	99.24%	41.0	241.5	7792	0	491		640013777777600	SB0145	68-0-5F-7F-FF-60	1101000000000010111111111111111111111100000
2007	07-3041	PRJNA251692	SAMN09284133	SRS3359871	Fed	MX	07-3041_NL_TX_Fed	Mbovis-17	Mbovis-17D		af	NC_002945.4	125.9MB	135.0MB	1,291,688	99.64%	68.6	241.8	8119	0	310		664073777777600	SB0140	6D-3-5F-7F-FF-60	1101101000001110111111111111111111111100000
2007	07-4628	PRJNA251692	SAMN03300410	SRS838701	Fed	MX	07-4628_COA_TX_Fed	Mbovis-07	Mbovis-07B	Mbovis-07B2	af	NC_002945.4	41.5MB	47.6MB	561,300	99.36%	25.2	205.9	8512	0	468		676573377077600	SB2012	6F-57-5B-7E-3F-60	1101111101011110110111111110001111111100000
2007	07-5810	PRJNA251692	SAMN03300421	SRS838686	Fed	MX	07-5810_CAM_TX_Fed	Mbovis-02			af	NC_002945.4	317.6MB	350.6MB	3,746,553	99.60%	194.0	235.3	64530	0	543		640013777777600	SB0145	68-0-5F-7F-FF-60	1101000000000010111111111111111111111100000
2007	07-5817	PRJNA251692	SAMN03300422	SRS838691	Fed	MX	07-5817_MEX_TX_Fed	Mbovis-07	Mbovis-07B	Mbovis-07B2	af	NC_002945.4	226.6MB	235.1MB	2,117,387	99.54%	103.7	231.3	53178	0	521		676573777077600	SB0327	6F-57-5F-7E-3F-60	1101111101011110111111111110001111111100000
2007	07-5844	PRJNA251692	SAMN03300423	SRS838685	Fed	MX	07-5844_MEX_OK_Fed	Mbovis-07	Mbovis-07B	Mbovis-07B3	af	NC_002945.4	321.4MB	340.4MB	3,234,896	99.64%	154.2	225.3	103921	0	515		76573777077600	SB1216	F-57-5F-7E-3F-60	0001111101011110111111111110001111111100000
2007	07-6003	PRJNA251692	SAMN03300424	SRS838689	Fed	MX	07-6003_CAM_TX_Fed	Mbovis-17	Mbovis-17D		af	NC_002945.4	299.6MB	332.0MB	3,437,943	99.90%	159.9	217.2	90112	0	313		664073777777600	SB0140	6D-3-5F-7F-FF-60	1101101000001110111111111111111111111100000
2007	07-7140	PRJNA251692	SAMN03300429	SRS838681	Fed	MX	07-7140_MEX_CA_Fed	Mbovis-20			af	NC_002945.4	210.4MB	223.1MB	2,153,335	99.52%	109.9	235.4	24928	0	513		640013777777600	SB0145	68-0-5F-7F-FF-60	1101000000000010111111111111111111111100000
2007	07-7143	PRJNA251692	SAMN03300430	SRS838677	Fed	MX	07-7143_SON_CA_Fed	Mbovis-17	Mbovis-17B	Mbovis-17B2	af	NC_002945.4	370.4MB	422.8MB	4,364,813	99.90%	213.8	225.7	115651	2	338		664073777777600	SB0140	6D-3-5F-7F-FF-60	1101101000001110111111111111111111111100000
2007	07-7377	PRJNA251692	SAMN09284134	SRS3359872	Fed	MX	07-7377_JAL_CA_Fed	Mbovis-11	Mbovis-11A		af	NC_002945.4	273.3MB	274.2MB	11,393,524	99.85%	134.7	53.0	128703	0	627		400000077777600	SB0152	40-0-0-7F-FF-60	1000000000000000000001111111111111111100000
2007	07-7431	PRJNA251692	SAMN03300432	SRS838680	Fed	MX	07-7431_NL_TX_Fed	Mbovis-23	Mbovis-23C		af	NC_002945.4	253.0MB	297.9MB	2,921,972	99.90%	132.8	218.3	76947	0	333		264073777777600	SB0673	2D-3-5F-7F-FF-60	0101101000001110111111111111111111111100000
2007	07-8467	PRJNA251692	SAMN03300436	SRS838675	Fed	MX	07-8467_MEX_TX_Fed	Mbovis-09			af	NC_002945.4	250.0MB	271.6MB	2,580,988	99.80%	123.5	234.7	136370	0	176		664073777777600	SB0140	6D-3-5F-7F-FF-60	1101101000001110111111111111111111111100000
2007	07-0554	PRJNA251692	SAMN03300394	SRS838718	Fed	MX	07-0554_TAM_TX_Fed	Mbovis-17	Mbovis-17B		af	NC_002945.4	398.7MB	422.4MB	4,278,072	99.90%	196.8	217.1	137113	0	343		664073777700600	SB0971	6D-3-5F-7F-C0-60	1101101000001110111111111111110000001100000
2007	07-0676	PRJNA251692	SAMN03300397	SRS838712	Fed	MX	07-0676_NL_TX_Fed	Mbovis-23	Mbovis-23C		af	NC_002945.4	397.5MB	430.8MB	4,648,376	99.86%	232.2	227.6	110044	0	339		264071777777600	SB0986	2D-3-4F-7F-FF-60	0101101000001110011111111111111111111100000
2007	07-10012	PRJNA251692	SAMN03300398	SRS838713	Fed	MX	07-10012_TAM_TX_Fed	Mbovis-23	Mbovis-23A	Mbovis-23A1	af	NC_002945.4	310.9MB	343.1MB	3,746,605	99.89%	179.9	221.1	94557	0	343		264073777777600	SB0673	2D-3-5F-7F-FF-60	0101101000001110111111111111111111111100000
2007	07-1682	PRJNA251692	SAMN03300404	SRS838705	Fed	MX	07-1682_NL_TX_Fed	Mbovis-07	Mbovis-07B	Mbovis-07B3	af	NC_002945.4	260.8MB	286.5MB	2,954,095	99.69%	138.4	219.9	68689	0	523		76573777077600	SB1216	F-57-5F-7E-3F-60	0001111101011110111111111110001111111100000
2008	08-2614	PRJNA251692	SAMN03300471	SRS838641	Fed	MX	08-2614_TAM_TX_Fed	Mbovis-24			af	NC_002945.4	182.2MB	167.9MB	1,808,723	99.69%	92.2	236.7	30764	0	350		264073777777600	SB0673	2D-3-5F-7F-FF-60	0101101000001110111111111111111111111100000
2008	08-2771	PRJNA251692	SAMN03300475	SRS838637	Fed	MX	08-2771_MEX_TX_Fed	Mbovis-04	Mbovis-04A		af	NC_002945.4	363.8MB	408.1MB	3,882,615	99.64%	179.5	222.2	118085	0	546		640013777777600	SB0145	68-0-5F-7F-FF-60	1101000000000010111111111111111111111100000
2008	08-2906	PRJNA251692	SAMN03300476	SRS838636	Fed	MX	08-2906_CHI_TX_Fed	Mbovis-13	Mbovis-13A	Mbovis-13A1	af	NC_002945.4	373.7MB	407.5MB	3,917,334	99.17%	188.7	229.3	119748	1	629		676773677777600	SB0121	6F-5F-5E-7F-FF-60	1101111101111110111101111111111111111100000
2008	08-4517	PRJNA251692	SAMN03300490	SRS838619	Fed	MX	08-4517_MEX_TX_Event-Roping	Mbovis-17	Mbovis-17B	Mbovis-17B3	af	NC_002945.4	162.5MB	184.5MB	1,698,192	99.90%	79.7	232.4	41619	0	353		664073777700600	SB0971	6D-3-5F-7F-C0-60	1101101000001110111111111111110000001100000
2008	08-4559	PRJNA251692	SAMN03300499	SRS838611	Fed	MX	08-4559_MEX_TX_Event-Roping	Mbovis-17	Mbovis-17B	Mbovis-17B3	af	NC_002945.4	224.0MB	256.0MB	888,790	99.60%	45.4	236.3	9909	1135	341		664073777700600	SB0971	6D-3-5F-7F-C0-60	1101101000001110111111111111110000001100000
2008	08-6489	PRJNA251692	SAMN03300513	SRS838597	Fed	MX	08-6489_CHI_TX_Fed	Mbovis-14	Mbovis-14A		af	NC_002945.4	268.9MB	302.5MB	2,882,252	99.82%	140.0	232.9	85209	1	716		676773677777600	SB0121	6F-5F-5E-7F-FF-60	1101111101111110111101111111111111111100000
2008	08-7119	PRJNA251692	SAMN03300516	SRS838594	Fed	MX	08-7119_CHI_TX_Fed	Mbovis-23	Mbovis-23C		af	NC_002945.4	364.8MB	400.8MB	3,941,412	99.87%	190.6	229.2	113582	0	345		264073777777600	SB0673	2D-3-5F-7F-FF-60	0101101000001110111111111111111111111100000
2008	08-8902	PRJNA251692	SAMN03300520	SRS838591	Fed	MX	08-8902_COA_TX_Fed	Mbovis-07	Mbovis-07B	Mbovis-07B2	af	NC_002945.4	340.1MB	372.7MB	3,850,700	99.61%	185.7	224.1	95381	0	522		676573777077600	SB0327	6F-57-5F-7E-3F-60	1101111101011110111111111110001111111100000
2008	08-1137	PRJNA251692	SAMN03300457	SRS838653	Fed	MX	08-1137_TAM_TX_Fed	Mbovis-24			af	NC_002945.4	282.1MB	308.4MB	3,172,651	99.76%	152.4	222.8	72687	0	353		264073777777600	SB0673	2D-3-5F-7F-FF-60	0101101000001110111111111111111111111100000
2009	09-2046	PRJNA251692	SAMN03300529	SRS838581	Fed	MX	09-2046_CHI_KS_Fed	Mbovis-13	Mbovis-13A	Mbovis-13A1	af	NC_002945.4	478.7MB	537.9MB	5,850,832	99.13%	280.8	221.1	170843	1	633		676773677777600	SB0121	6F-5F-5E-7F-FF-60	1101111101111110111101111111111111111100000
2009	09-2111	PRJNA251692	SAMN03300530	SRS838580	Fed	MX	09-2111_VEN_TX_Fed	Mbovis-17	Mbovis-31A3		af	NC_002945.4	296.7MB	330.4MB	2,985,374	99.80%	148.3	235.5	70978	0	334		664073777777400	SB1348	6D-3-5F-7F-FF-40	1101101000001110111111111111111111111000000
2009	09-9272	PRJNA251692	SAMN03300599	SRS838510	Fed	MX	09-9272_COA_TX_Fed	Mbovis-06	Mbovis-06B		af	NC_002945.4	246.3MB	269.9MB	2,622,515	99.67%	124.4	226.9	68234	0	559		640013777777600	SB0145	68-0-5F-7F-FF-60	1101000000000010111111111111111111111100000
2010	10-6201	PRJNA251692	SAMN03300617	SRS838492	Fed	MX	10-6201_MEX_TX_Fed	Mbovis-07	Mbovis-07B	Mbovis-07B2	af	NC_002945.4	135.3MB	162.2MB	1,535,054	99.49%	78.8	238.4	15166	0	514		676573777077600	SB0327	6F-57-5F-7E-3F-60	1101111101011110111111111110001111111100000
2010	10-8841	PRJNA251692	SAMN03300627	SRS838482	Fed	MX	10-8841_MEX_TX_Fed	Mbovis-17	Mbovis-17B	Mbovis-17B4	af	NC_002945.4	340.0MB	371.4MB	3,455,154	99.87%	178.5	239.7	77884	0	329		664073717700600	SB2014	6D-3-5F-1F-C0-60	1101101000001110111110011111110000001100000
2010	10-1862	PRJNA251692	SAMN03300603	SRS838505	Fed	MX	10-1862_COA_TX_Fed	Mbovis-14	Mbovis-14A		af	NC_002945.4	351.8MB	374.9MB	3,552,769	99.78%	164.1	229.4	86587	1	695		676773677777600	SB0121	6F-5F-5E-7F-FF-60	1101111101111110111101111111111111111100000
2011	11-3558	PRJNA251692	SAMN03300639	SRS838468	Fed	MX	11-3558_CHI_CO_Fed	Mbovis-17	Mbovis-17B	Mbovis-17B1	af	NC_002945.4	280.1MB	308.1MB	3,110,701	99.90%	150.6	229.4	80138	0	333		664073777700600	SB0971	6D-3-5F-7F-C0-60	1101101000001110111111111111110000001100000
2011	11-4782	PRJNA251692	SAMN03300644	SRS838464	Fed	MX	11-4782_TAM_TX_Fed	Mbovis-23	Mbovis-23A	Mbovis-23A1	af	NC_002945.4	310.9MB	350.5MB	3,728,052	99.68%	153.1	216.5	139515	177	344		264073777777600	SB0673	2D-3-5F-7F-FF-60	0101101000001110111111111111111111111100000
2011	11-6824	PRJNA251692	SAMN03300656	SRS838454	Fed	MX	11-6824_CHI_TX_Fed	Mbovis-06	Mbovis-06A		af	NC_002945.4	346.9MB	393.0MB	3,521,670	99.56%	178.7	238.0	90710	0	539		640013777777600	SB0145	68-0-5F-7F-FF-60	1101000000000010111111111111111111111100000
2011	11-6826	PRJNA251692	SAMN03300658	SRS838452	Fed	MX	11-6826_CHI_TX_Fed	Mbovis-06	Mbovis-06A		af	NC_002945.4	267.7MB	298.3MB	2,667,400	99.53%	133.8	237.1	61427	0	538		640013777777600	SB0145	68-0-5F-7F-FF-60	1101000000000010111111111111111111111100000
2011	11-7162	PRJNA251692	SAMN03300659	SRS838451	Fed	MX	11-7162_CHI_CO_Fed	Mbovis-06	Mbovis-06A		af	NC_002945.4	498.1MB	519.3MB	5,287,579	99.61%	259.7	228.5	163757	0	543		640013777777600	SB0145	68-0-5F-7F-FF-60	1101000000000010111111111111111111111100000
2011	11-7163	PRJNA251692	SAMN03300660	SRS838450	Fed	MX	11-7163_CHI_CO_Fed	Mbovis-06	Mbovis-06A		af	NC_002945.4	370.7MB	419.3MB	3,855,164	99.59%	192.6	234.6	103810	0	543		640013777777600	SB0145	68-0-5F-7F-FF-60	1101000000000010111111111111111111111100000
2011	11-7945	PRJNA251692	SAMN03300665	SRS838446	Fed	MX	11-7945_VEC_TX_Fed	Mbovis-17	Mbovis-17B	Mbovis-17B1	af	NC_002945.4	201.9MB	217.1MB	1,924,950	99.56%	100.0	240.1	27694	0	318		664073777700600	SB0971	6D-3-5F-7F-C0-60	1101101000001110111111111111110000001100000
2011	11-9307	PRJNA251692	SAMN03300668	SRS838443	Fed	MX	11-9307_DUS_TX_Fed	Mbovis-07	Mbovis-07B		af	NC_002945.4	177.4MB	190.4MB	1,668,669	99.52%	82.3	241.9	19576	0	513		676573777077600	SB0327	6F-57-5F-7E-3F-60	1101111101011110111111111110001111111100000
2011	11-1686	PRJNA251692	SAMN03300637	SRS838476	Fed	MX	11-1686_NL_TX_Fed	Mbovis-18			af	NC_002945.4	349.2MB	405.1MB	3,972,015	99.63%	188.7	227.3	121273	0	509		656573377777600	SB0267	6B-57-5B-7F-FF-60	1101011101011110110111111111111111111100000
2012	12-2163	PRJNA251692	SAMN03300687	SRS838422	Fed	MX	12-2163_MEX_TX_Fed	Mbovis-07	Mbovis-07B		af	NC_002945.4	343.2MB	392.4MB	3,508,924	99.54%	176.7	237.9	91367	0	523		676573777077600	SB0327	6F-57-5F-7E-3F-60	1101111101011110111111111110001111111100000
2012	12-2164	PRJNA251692	SAMN03300688	SRS838423	Fed	MX	12-2164_NL_TX_Fed	Mbovis-07	Mbovis-07B		af	NC_002945.4	343.3MB	387.9MB	3,450,536	99.54%	168.5	235.1	106712	0	518		676573777077600	SB0327	6F-57-5F-7E-3F-60	1101111101011110111111111110001111111100000
2012	12-3660	PRJNA251692	SAMN03300691	SRS838420	Fed	MX	12-3660_ZAC_NE_Fed	Mbovis-23	Mbovis-23C		af	NC_002945.4	563.4MB	595.9MB	5,395,005	99.85%	261.7	231.6	147050	0	347		264073777777600	SB0673	2D-3-5F-7F-FF-60	0101101000001110111111111111111111111100000
2012	12-5216	PRJNA251692	SAMN03300701	SRS838409	Fed	MX	12-5216_NL_TX_Fed	Mbovis-07	Mbovis-07B		af	NC_002945.4	259.1MB	290.3MB	2,830,365	99.56%	138.0	230.7	68066	12	519		676573777077600	SB0327	6F-57-5F-7E-3F-60	1101111101011110111111111110001111111100000
2012	12-6818	PRJNA251692	SAMN03300703	SRS838406	Fed	MX	12-6818_CHI_TX_Fed	Mbovis-23	Mbovis-23B		af	NC_002945.4	219.1MB	239.8MB	2,150,919	99.79%	102.9	230.4	59309	0	333		264073777777600	SB0673	2D-3-5F-7F-FF-60	0101101000001110111111111111111111111100000
2012	12-8178	PRJNA251692	SAMN03300705	SRS838407	Fed	MX	12-8178_NL_TX_Fed	Mbovis-07	Mbovis-07B	Mbovis-07B2	af	NC_002945.4	415.4MB	440.3MB	4,201,292	99.64%	194.5	222.9	108832	0	527		676573777077600	SB0327	6F-57-5F-7E-3F-60	1101111101011110111111111110001111111100000
2012	12-9259	PRJNA251692	SAMN03300707	SRS838403	Fed	MX	12-9259_TAM_TX_Fed	Mbovis-16	Mbovis-16C		af	NC_002945.4	265.3MB	270.2MB	2,548,173	99.84%	116.7	222.7	61087	0	351		264073777777600	SB0673	2D-3-5F-7F-FF-60	0101101000001110111111111111111111111100000
2012	12-9906	PRJNA251692	SAMN03300711	SRS838399	Fed	MX	12-9906_TAM_TX_Fed	Mbovis-23	Mbovis-23D		af	NC_002945.4	432.2MB	464.0MB	4,387,475	99.88%	198.3	219.8	122414	0	342		264072777777600	SB1750	2D-3-57-7F-FF-60	0101101000001110101111111111111111111100000
2012	12-0173	PRJNA251692	SAMN03300671	SRS838439	Fed	MX	12-0173_ZAC_TX_Fed	Mbovis-23	Mbovis-23C		af	NC_002945.4	195.8MB	220.6MB	2,374,166	99.82%	115.2	225.7	46422	0	340		264073777777600	SB0673	2D-3-5F-7F-FF-60	0101101000001110111111111111111111111100000
2012	12-1874	PRJNA251692	SAMN03300686	SRS838425	Fed	MX	12-1874_CHI_TX_Fed	Mbovis-17	Mbovis-17B	Mbovis-17B1	af	NC_002945.4	307.6MB	342.5MB	3,356,623	99.90%	163.3	231.2	89363	0	340		664073777700600	SB0971	6D-3-5F-7F-C0-60	1101101000001110111111111111110000001100000
2013	13-0347	PRJNA251692	SAMN03300712	SRS838398	Fed	MX	13-0347_COA_TX_Fed	Mbovis-23	Mbovis-23D		af	NC_002945.4	208.5MB	230.7MB	2,275,786	99.86%	110.9	230.4	41310	0	340		264073777777600	SB0673	2D-3-5F-7F-FF-60	0101101000001110111111111111111111111100000
2013	13-0443	PRJNA251692	SAMN03300714	SRS838396	Fed	MX	13-0443_MEX_NE_Fed	Mbovis-15			af	NC_002945.4	146.2MB	141.6MB	1,386,767	99.79%	68.2	229.6	27040	0	341		664033774036600		6D-1-5F-78-1E-60	1101101000000110111111111000000111101100000
2013	13-0549	PRJNA251692	SAMN03300715	SRS838395	Fed	MX	13-0549_DUN_TX_Fed	Mbovis-24			af	NC_002945.4	211.9MB	238.8MB	2,295,297	99.82%	114.1	233.7	34516	0	361		264073777777600	SB0673	2D-3-5F-7F-FF-60	0101101000001110111111111111111111111100000
2013	13-0550	PRJNA251692	SAMN03300716	SRS838394	Fed	MX	13-0550_DUN_TX_Fed	Mbovis-22			af	NC_002945.4	248.9MB	286.6MB	2,753,839	99.90%	133.6	229.9	43066	0	320		664073777777600	SB0140	6D-3-5F-7F-FF-60	1101101000001110111111111111111111111100000
2013	13-0926	PRJNA251692	SAMN03300721	SRS838389	Fed	MX	13-0926_VEC_TX_Fed	Mbovis-07	Mbovis-07B	Mbovis-07B1	af	NC_002945.4	286.2MB	310.7MB	3,011,404	99.66%	146.4	230.1	83572	0	529		676573777077600	SB0327	6F-57-5F-7E-3F-60	1101111101011110111111111110001111111100000
2013	13-1079	PRJNA251692	SAMN03300727	SRS838383	Fed	MX	13-1079_DUN_CO_Fed	Mbovis-24			af	NC_002945.4	259.6MB	295.9MB	2,943,693	99.81%	142.2	226.5	58993	0	363		264073777777600	SB0673	2D-3-5F-7F-FF-60	0101101000001110111111111111111111111100000
2013	13-1616	PRJNA251692	SAMN03300730	SRS838381	Fed	MX	13-1616_DUN_NE_Fed	Mbovis-15			af	NC_002945.4	144.0MB	161.6MB	1,362,124	99.81%	63.7	224.0	40299	2608	337		664033774036600		6D-1-5F-78-1E-60	1101101000000110111111111000000111101100000
2013	13-2442	PRJNA251692	SAMN03300742	SRS838368	Fed	MX	13-2442_COA_TX_Fed	Mbovis-23	Mbovis-23D		af	NC_002945.4	328.3MB	361.8MB	3,439,620	99.88%	166.0	231.0	98566	0	350		264073777777600	SB0673	2D-3-5F-7F-FF-60	0101101000001110111111111111111111111100000
2013	13-2821	PRJNA251692	SAMN03300767	SRS838336	Fed	MX	13-2821_CHI_NE_Fed	Mbovis-13	Mbovis-13A	Mbovis-13A1	af	NC_002945.4	453.2MB	501.8MB	4,894,936	99.10%	229.5	229.8	134102	1	628		676773677777600	SB0121	6F-5F-5E-7F-FF-60	1101111101111110111101111111111111111100000
2013	13-2822	PRJNA251692	SAMN03300768	SRS838337	Fed	MX	13-2822_DUS_NE_Fed	Mbovis-13	Mbovis-13A	Mbovis-13A1	af	NC_002945.4	210.7MB	209.6MB	1,977,341	99.04%	94.7	234.1	34516	1	623		676773677777600	SB0121	6F-5F-5E-7F-FF-60	1101111101111110111101111111111111111100000
2013	13-3875	PRJNA251692	SAMN03300780	SRS838319	Fed	MX	13-3875_NL_TX_Fed	Mbovis-23	Mbovis-23C		af	NC_002945.4	237.0MB	259.1MB	2,563,005	99.85%	123.9	223.8	49466	0	335		264071377777600		2D-3-4B-7F-FF-60	0101101000001110010111111111111111111100000
2013	13-6626	PRJNA251692	SAMN03300799	SRS838292	Fed	MX	13-6626_NL_TX_Fed	Mbovis-04	Mbovis-04A		af	NC_002945.4	283.2MB	308.8MB	2,973,799	99.59%	149.5	234.3	55149	0	581		640013777777600	SB0145	68-0-5F-7F-FF-60	1101000000000010111111111111111111111100000
2013	13-7459	PRJNA251692	SAMN03300803	SRS838287	Fed	MX	13-7459_COA_TX_Fed	Mbovis-14	Mbovis-14A		af	NC_002945.4	89.6MB	94.9MB	1,081,078	99.77%	51.7	232.0	15362	1	692		676773677777600	SB0121	6F-5F-5E-7F-FF-60	1101111101111110111101111111111111111100000
2013	13-7528	PRJNA251692	SAMN03300805	SRS838285	Fed	MX	13-7528_SIN_TX_Fed	Mbovis-17	Mbovis-17B	Mbovis-17B1	af	NC_002945.4	303.8MB	332.4MB	3,578,721	99.88%	163.2	213.6	91141	0	332		464053777700600		4D-2-5F-7F-C0-60	1001101000001010111111111111110000001100000
2013	13-8025	PRJNA251692	SAMN03300807	SRS838283	Fed	MX	13-8025_VEC_TX_Fed	Mbovis-12			af	NC_002945.4	227.5MB	249.2MB	2,601,638	99.79%	120.5	216.6	51319	1	675		676773677777600	SB0121	6F-5F-5E-7F-FF-60	1101111101111110111101111111111111111100000
2015	15-2372	PRJNA251692	SAMN09284200	SRS3359617	Fed	MX	15-2372_MEX_TX_Fed	Mbovis-23	Mbovis-23A	Mbovis-23A1	af	NC_002945.4	166.1MB	178.6MB	1,587,225	99.65%	79.6	238.8	17638	0	329		264073637777600		2D-3-5E-3F-FF-60	0101101000001110111100111111111111111100000
2015	15-2806	PRJNA251692	SAMN09284206	SRS3359644	Fed	MX	15-2806_NL_TX_Fed	Mbovis-24			af	NC_002945.4	144.5MB	155.4MB	1,379,286	99.60%	69.6	239.3	12327	2	346		264073777777600	SB0673	2D-3-5F-7F-FF-60	0101101000001110111111111111111111111100000
2016	16-1464	PRJNA251692	SAMN09284245	SRS3359580	Fed	MX	16-1464_MEX_TX_Fed	Mbovis-24			af	NC_002945.4	189.2MB	211.9MB	2,026,022	99.67%	103.9	239.5	20263	1	341		264073777777600	SB0673	2D-3-5F-7F-FF-60	0101101000001110111111111111111111111100000
2016	16-1661	PRJNA251692	SAMN09284246	SRS3359576	Fed	MX	16-1661_MEX_TX_Fed	Mbovis-17	Mbovis-17B	Mbovis-17B6	af	NC_002945.4	216.7MB	232.4MB	2,209,031	99.79%	107.3	228.2	25078	0	344		664073777700600	SB0971	6D-3-5F-7F-C0-60	1101101000001110111111111111110000001100000
2016	16-2219	PRJNA251692	SAMN09284254	SRS3359731	Fed	MX	16-2219_MEX_TX_Fed	Mbovis-14	Mbovis-14A		af	NC_002945.4	181.3MB	203.5MB	1,999,372	99.71%	100.8	230.8	20158	1	694		676773677777600	SB0121	6F-5F-5E-7F-FF-60	1101111101111110111101111111111111111100000
2016	16-2393	PRJNA251692	SAMN09284255	SRS3359729	Fed	MX	16-2393_MEX_TX_Fed	Mbovis-17	Mbovis-17E		af	NC_002945.4	232.0MB	259.8MB	2,416,712	99.82%	121.6	233.5	35661	0	320		664073777777600	SB0140	6D-3-5F-7F-FF-60	1101101000001110111111111111111111111100000
2016	16-3539	PRJNA251692	SAMN09284274	SRS3359701	Fed	MX	16-3539_MEX_TX_Fed	Mbovis-13	Mbovis-13A	Mbovis-13A1	af	NC_002945.4	193.6MB	225.5MB	2,178,035	98.90%	115.4	241.6	24570	5	622		676773677777600	SB0121	6F-5F-5E-7F-FF-60	1101111101111110111101111111111111111100000
2016	16-4148	PRJNA251692	SAMN09284277	SRS3359706	Fed	MX	16-4148_NL_TX_Fed	Mbovis-23	Mbovis-23A	Mbovis-23A1	af	NC_002945.4	151.4MB	164.7MB	1,615,191	99.65%	82.7	234.8	15367	1	351		264073777777600	SB0673	2D-3-5F-7F-FF-60	0101101000001110111111111111111111111100000
2016	16-6514	PRJNA251692	SAMN09284280	SRS3359711	Fed	MX	16-6514_NL_TX_Fed	Mbovis-22			af	NC_002945.4	217.7MB	243.5MB	2,467,080	99.81%	126.4	233.2	30224	1	320		664073777777600	SB0140	6D-3-5F-7F-FF-60	1101101000001110111111111111111111111100000
2016	16-7409	PRJNA251692	SAMN09284282	SRS3359574	Fed	MX	16-7409_YUO_TX_Fed	Mbovis-13	Mbovis-13A	Mbovis-13A1	af	NC_002945.4	97.0MB	110.7MB	1,028,560	98.72%	54.7	242.9	7237	1	616		676773677777600	SB0121	6F-5F-5E-7F-FF-60	1101111101111110111101111111111111111100000
2017	17-0131	PRJNA251692	SAMN09284291	SRS3359581	Fed	MX	17-0131_BCN_TX_Fed	Mbovis-02	Mbovis-02A		af	NC_002945.4	222.5MB	236.1MB	2,127,597	99.43%	110.7	241.3	24527	1	540		640013777777600	SB0145	68-0-5F-7F-FF-60	1101000000000010111111111111111111111100000
2017	17-12665	PRJNA251692	SAMN09284317	SRS3359670	Fed	MX	17-12665_TAM_TX_Fed	Mbovis-16			af	NC_002945.4	210.0MB	224.9MB	2,248,379	99.68%	112.1	227.5	25025	0	349		264073777777600	SB0673	2D-3-5F-7F-FF-60	0101101000001110111111111111111111111100000
2018	18-1008	PRJNA251692	SAMN09284426	SRS3359832	Fed	MX	18-1008_TAM_TX_Fed	Mbovis-07	Mbovis-07B	Mbovis-07B1	af	NC_002945.4	262.9MB	297.7MB	2,706,246	99.57%	136.6	234.7	41716	45	518		676573777077600	SB0327	6F-57-5F-7E-3F-60	1101111101011110111111111110001111111100000
	94-1MIDNRdeerAlp	PRJNA251692	SAMN04386752	SRS1239811	Reference	Reference	94-1MIDNRdeerAlp	Mbovis-01	Mbovis-01A		af	NC_002945.4	202.0MB	226.2MB	2,081,827	99.52%	104.8	235.2	28035	0	533		640013777777600	SB0145	68-0-5F-7F-FF-60	1101000000000010111111111111111111111100000
	ARS-Ravenel	PRJNA251692	SAMN04448492	SRS1269842	Ravenel	Ravenel	Ravenel				af	NC_002945.4	150.6MB	152.1MB	1,501,588	99.57%	76.9	234.0	12734	0	484		656573777777600	SB0131	6B-57-5F-7F-FF-60	1101011101011110111111111111111111111100000
1990	90-0620	PRJNA251692	SAMN09284427	SRS3359833	Fed	UNK	90-0620_UNK_TX_Fed	Mbovis-16			af	NC_002945.4	181.0MB	211.1MB	1,998,947	99.69%	104.4	239.6	22285	3	327		224073777777600		25-3-5F-7F-FF-60	0100101000001110111111111111111111111100000
1990	90-3091	PRJNA251692	SAMN09284429	SRS3359894	Fed	UNK	90-3091_UNK_TX_Fed	Mbovis-14	Mbovis-14A		af	NC_002945.4	164.0MB	172.3MB	1,698,136	99.59%	90.7	241.8	13662	4	706		676773667777600	SB0965	6F-5F-5E-6F-FF-60	1101111101111110111101101111111111111100000
1990	90-3396	PRJNA251692	SAMN09284430	SRS3359907	Fed	UNK	90-3396_UNK_NM_Fed	Mbovis-17	Mbovis-17B	Mbovis-17B1	af	NC_002945.4	191.9MB	219.0MB	2,150,628	99.74%	113.7	240.4	24225	3	313		664073777700600	SB0971	6D-3-5F-7F-C0-60	1101101000001110111111111111110000001100000
1991	91-4017	PRJNA251692	SAMN09284434	SRS3359956	Fed	UNK	91-4017_UNK_AZ_Fed	Mbovis-04	Mbovis-04C		af	NC_002945.4	202.1MB	219.2MB	2,190,344	99.48%	110.1	228.3	25673	0	517		640013377777600	SB1040	68-0-5B-7F-FF-60	1101000000000010110111111111111111111100000
1991	91-4216	PRJNA251692	SAMN09284435	SRS3359958	Fed	UNK	91-4216_UNK_CA_Fed	Mbovis-20			af	NC_002945.4	160.0MB	169.6MB	1,679,506	99.46%	86.2	232.2	14424	0	518		640013777777600	SB0145	68-0-5F-7F-FF-60	1101000000000010111111111111111111111100000
1991	91-4225	PRJNA251692	SAMN09284436	SRS3359960	Fed	UNK	91-4225_UNK_TX_Fed	Mbovis-16	Mbovis-16E		af	NC_002945.4	211.8MB	220.2MB	2,317,806	99.68%	112.0	219.8	32518	7	336		264073777777600	SB0673	2D-3-5F-7F-FF-60	0101101000001110111111111111111111111100000
1991	91-4334	PRJNA251692	SAMN09284437	SRS3359959	Fed	UNK	91-4334_UNK_TX_Fed	Mbovis-12			af	NC_002945.4	220.5MB	244.0MB	2,411,695	99.71%	116.3	221.7	37135	1	655		676773677777600	SB0121	6F-5F-5E-7F-FF-60	1101111101111110111101111111111111111100000
1991	91-4521	PRJNA251692	SAMN09284439	SRS3359961	Fed	UNK	91-4521_UNK_ID_Fed	Mbovis-07	Mbovis-07B		af	NC_002945.4	194.8MB	209.6MB	2,081,087	99.48%	109.5	240.0	20506	2	538		676573777077600	SB0327	6F-57-5F-7E-3F-60	1101111101011110111111111110001111111100000
1991	91-4712	PRJNA251692	SAMN09284440	SRS3359964	Fed	UNK	91-4712_UNK_TX_Fed	Mbovis-17	Mbovis-17A		af	NC_002945.4	183.4MB	195.5MB	1,922,009	99.51%	101.2	239.6	17730	2	336		664073777777600	SB0140	6D-3-5F-7F-FF-60	1101101000001110111111111111111111111100000
1992	92-0392	PRJNA251692	SAMN09284441	SRS3359963	Fed	UNK	92-0392_UNK_TX_Fed	Mbovis-17	Mbovis-17F		af	NC_002945.4	182.8MB	202.9MB	1,912,103	99.73%	99.9	239.1	19266	0	318		664073777777600	SB0140	6D-3-5F-7F-FF-60	1101101000001110111111111111111111111100000
1992	92-2140	PRJNA251692	SAMN09284443	SRS3359612	Fed	UNK	92-2140_UNK_TX_Fed	Mbovis-06	Mbovis-06B		af	NC_002945.4	184.9MB	203.4MB	1,971,606	99.54%	103.9	240.2	18947	0	532		640013777777600	SB0145	68-0-5F-7F-FF-60	1101000000000010111111111111111111111100000
1992	92-2645	PRJNA251692	SAMN09284444	SRS3359613	Fed	UNK	92-2645_UNK_MO_Fed	Mbovis-23	Mbovis-23H		af	NC_002945.4	236.9MB	255.1MB	2,636,285	99.73%	133.1	229.5	28669	1	331		264073777777600	SB0673	2D-3-5F-7F-FF-60	0101101000001110111111111111111111111100000
1992	92-3196	PRJNA251692	SAMN09284445	SRS3359614	Fed	UNK	92-3196_UNK_TX_Fed	Mbovis-06	Mbovis-06B		af	NC_002945.4	197.0MB	217.7MB	2,138,421	99.51%	110.9	236.7	21090	2	537		640013777777600	SB0145	68-0-5F-7F-FF-60	1101000000000010111111111111111111111100000
1992	92-3342	PRJNA251692	SAMN09284446	SRS3359607	Fed	UNK	92-3342_UNK_TX_Fed	Mbovis-07	Mbovis-07B	Mbovis-07B2	af	NC_002945.4	218.6MB	225.7MB	2,299,568	99.57%	118.7	235.4	25946	0	510		676573777077600	SB0327	6F-57-5F-7E-3F-60	1101111101011110111111111110001111111100000
1992	92-3345	PRJNA251692	SAMN09284447	SRS3359608	Fed	UNK	92-3345_UNK_TX_Fed	Mbovis-17	Mbovis-17D		af	NC_002945.4	221.2MB	246.1MB	2,427,456	99.78%	124.3	235.2	28160	3	311		664073777777600	SB0140	6D-3-5F-7F-FF-60	1101101000001110111111111111111111111100000
1992	92-4618	PRJNA251692	SAMN09284449	SRS3359610	Fed	UNK	92-4618_UNK_TX_Fed	Mbovis-16	Mbovis-16D		af	NC_002945.4	207.0MB	231.0MB	2,219,134	99.75%	115.7	238.3	24971	0	343		264073777777600	SB0673	2D-3-5F-7F-FF-60	0101101000001110111111111111111111111100000
1992	92-5113	PRJNA251692	SAMN09284450	SRS3359604	Fed	UNK	92-5113_UNK_AZ_Fed	Mbovis-07	Mbovis-07B	Mbovis-07B3	af	NC_002945.4	204.3MB	228.0MB	2,174,109	99.52%	112.5	236.9	22575	0	509		76573777077600	SB1216	F-57-5F-7E-3F-60	0001111101011110111111111110001111111100000
1992	92-5135	PRJNA251692	SAMN09284451	SRS3359605	Fed	UNK	92-5135_UNK_CO_Fed	Mbovis-22			af	NC_002945.4	198.8MB	215.4MB	2,061,691	99.76%	108.2	239.1	18420	0	328		664073777777600	SB0140	6D-3-5F-7F-FF-60	1101101000001110111111111111111111111100000
1992	92-5142	PRJNA251692	SAMN09284452	SRS3359771	Fed	UNK	92-5142_UNK_TX_Fed	Mbovis-23	Mbovis-23C		af	NC_002945.4	180.1MB	194.2MB	1,879,892	99.70%	99.2	239.7	15599	1	324		264073777777600	SB0673	2D-3-5F-7F-FF-60	0101101000001110111111111111111111111100000
1992	92-5243	PRJNA251692	SAMN09284453	SRS3359769	Fed	UNK	92-5243_UNK_TX_Fed	Mbovis-13	Mbovis-13A		af	NC_002945.4	158.2MB	168.9MB	1,610,118	98.91%	85.6	241.7	11838	4	619		656773677777600	SB1195	6B-5F-5E-7F-FF-60	1101011101111110111101111111111111111100000
1992	92-5548	PRJNA251692	SAMN09284455	SRS3359767	Fed	UNK	92-5548_UNK_TX_Fed	Mbovis-17			af	NC_002945.4	208.5MB	230.3MB	2,277,733	99.77%	118.4	237.3	23516	1	336		664013777777600	SB0486	6D-0-5F-7F-FF-60	1101101000000010111111111111111111111100000
1993	93-3021	PRJNA251692	SAMN09284463	SRS3359928	Fed	UNK	93-3021_UNK_KS_Fed	Mbovis-17	Mbovis-17A	Mbovis-17A1	af	NC_002945.4	176.1MB	199.2MB	1,846,751	99.77%	96.2	238.0	14721	22	339		664073777777600	SB0140	6D-3-5F-7F-FF-60	1101101000001110111111111111111111111100000
1993	93-4406	PRJNA251692	SAMN09284464	SRS3359925	Fed	UNK	93-4406_UNK_TX_Fed	Mbovis-09			af	NC_002945.4	172.4MB	188.6MB	1,809,875	99.62%	96.0	241.2	15585	0	165		664073777777600	SB0140	6D-3-5F-7F-FF-60	1101101000001110111111111111111111111100000
1994	94-2155	PRJNA251692	SAMN09284466	SRS3359923	Fed	UNK	94-2155_UNK_TX_Fed	Mbovis-23	Mbovis-23A	Mbovis-23A1	af	NC_002945.4	196.5MB	215.6MB	2,061,850	99.48%	107.8	238.5	20679	0	322		264073777777600	SB0673	2D-3-5F-7F-FF-60	0101101000001110111111111111111111111100000
1994	94-2328	PRJNA251692	SAMN09284467	SRS3359924	Fed	UNK	94-2328_UNK_KS_Fed	*Mbovis-17-mix	*Mbovis-17B-mix	*Mbovis-17B1-mix	af	NC_002945.4	152.8MB	165.7MB	1,543,861	99.63%	82.2	242.9	13270	1	251		664073777777600	SB0140	6D-3-5F-7F-FF-60	1101101000001110111111111111111111111100000
1994	94-4508	PRJNA251692	SAMN09284474	SRS3359519	Fed	UNK	94-4508_UNK_CO_Fed	Mbovis-23	Mbovis-23A	Mbovis-23A1	af	NC_002945.4	148.6MB	166.9MB	1,547,699	99.62%	81.8	242.8	13524	0	325		264073777777600	SB0673	2D-3-5F-7F-FF-60	0101101000001110111111111111111111111100000
1994	94-4604	PRJNA251692	SAMN09284475	SRS3359517	Fed	UNK	94-4604_UNK_KS_Fed	Mbovis-04	Mbovis-04B	Mbovis-04B8	af	NC_002945.4	165.5MB	182.5MB	1,729,484	99.44%	92.0	242.9	17616	1	538		640013377777600	SB1040	68-0-5B-7F-FF-60	1101000000000010110111111111111111111100000
1994	94-4852	PRJNA251692	SAMN09284476	SRS3359511	Fed	UNK	94-4852_UNK_CA_Fed	Mbovis-23	Mbovis-23C		af	NC_002945.4	209.7MB	235.5MB	2,225,594	99.64%	116.2	239.5	27210	0	330		264073777777600	SB0673	2D-3-5F-7F-FF-60	0101101000001110111111111111111111111100000
1994	94-5673	PRJNA251692	SAMN09284477	SRS3359512	Fed	UNK	94-5673_UNK_TX_Cattle	Mbovis-23	Mbovis-23C		af	NC_002945.4	177.1MB	199.4MB	1,841,402	99.67%	96.4	241.7	19368	0	326		264073777777600	SB0673	2D-3-5F-7F-FF-60	0101101000001110111111111111111111111100000
1994	94-5783	PRJNA251692	SAMN09284478	SRS3359513	Fed	UNK	94-5783_UNK_TX_Fed	Mbovis-22			af	NC_002945.4	153.9MB	167.9MB	1,552,198	99.58%	82.3	244.1	12654	0	320		664073777777600	SB0140	6D-3-5F-7F-FF-60	1101101000001110111111111111111111111100000
1994	94-5850	PRJNA251692	SAMN09284479	SRS3359514	Fed	UNK	94-5850_UNK_TX_Fed	Mbovis-23	Mbovis-23A	Mbovis-23A2	af	NC_002945.4	162.6MB	176.8MB	1,568,151	99.39%	82.8	240.6	12903	821	348		264073777777600	SB0673	2D-3-5F-7F-FF-60	0101101000001110111111111111111111111100000
1995	95-1328	PRJNA251692	SAMN09284480	SRS3359524	Fed	UNK	95-1328_UNK_TX_Fed	Mbovis-23	Mbovis-23D		af	NC_002945.4	168.0MB	191.0MB	1,733,552	99.66%	90.9	242.7	17752	0	333		264073777777600	SB0673	2D-3-5F-7F-FF-60	0101101000001110111111111111111111111100000
1995	95-1589	PRJNA251692	SAMN09284481	SRS3359523	Fed	UNK	95-1589_UNK_TX_Cattle	Mbovis-22			af	NC_002945.4	194.5MB	217.2MB	2,055,045	99.73%	108.5	241.6	21600	0	330		664073777777600	SB0140	6D-3-5F-7F-FF-60	1101101000001110111111111111111111111100000
1995	95-1689	PRJNA251692	SAMN09284482	SRS3359650	Fed	UNK	95-1689_UNK_CO_Fed	Mbovis-22			af	NC_002945.4	192.3MB	217.8MB	2,032,760	99.77%	106.6	240.7	21201	0	332		664073777777600	SB0140	6D-3-5F-7F-FF-60	1101101000001110111111111111111111111100000
1995	95-1734	PRJNA251692	SAMN09284483	SRS3359649	Fed	UNK	95-1734_UNK_TX_Cattle	Mbovis-07	Mbovis-07B	Mbovis-07B2	af	NC_002945.4	186.5MB	210.0MB	1,938,020	99.48%	102.3	242.5	18405	0	513		676573777077600	SB0327	6F-57-5F-7E-3F-60	1101111101011110111111111110001111111100000
1995	95-1897	PRJNA251692	SAMN09284484	SRS3359652	Fed	UNK	95-1897_UNK_TX_Fed	Mbovis-13	Mbovis-13A	Mbovis-13A1	af	NC_002945.4	202.7MB	227.1MB	2,134,354	98.94%	106.0	229.5	25928	3	607		676773677777600	SB0121	6F-5F-5E-7F-FF-60	1101111101111110111101111111111111111100000
1995	95-2114	PRJNA251692	SAMN09284485	SRS3359651	Fed	UNK	95-2114_UNK_TX_Fed	Mbovis-23	Mbovis-23C		af	NC_002945.4	190.6MB	199.3MB	1,933,891	99.66%	100.9	237.2	17910	4	335		264073777777600	SB0673	2D-3-5F-7F-FF-60	0101101000001110111111111111111111111100000
1995	95-2310	PRJNA251692	SAMN09284486	SRS3359654	Fed	UNK	95-2310_UNK_TX_Fed	Mbovis-23	Mbovis-23A	Mbovis-23A2	af	NC_002945.4	219.1MB	234.6MB	2,253,242	99.71%	117.5	237.7	24746	3	323		264073777777600	SB0673	2D-3-5F-7F-FF-60	0101101000001110111111111111111111111100000
1995	95-2381	PRJNA251692	SAMN09284487	SRS3359655	Fed	UNK	95-2381_UNK_TX_Fed	Mbovis-23	Mbovis-23B		af	NC_002945.4	236.6MB	258.2MB	2,461,772	99.70%	127.4	236.5	28750	3	337		264073777777600	SB0673	2D-3-5F-7F-FF-60	0101101000001110111111111111111111111100000
1995	95-2449	PRJNA251692	SAMN09284489	SRS3359653	Fed	UNK	95-2449_UNK_TX_Fed	Mbovis-22			af	NC_002945.4	202.9MB	231.0MB	2,126,980	99.75%	109.9	238.5	26580	1	319		664073777777600	SB0140	6D-3-5F-7F-FF-60	1101101000001110111111111111111111111100000
1995	95-2450	PRJNA251692	SAMN09284490	SRS3359657	Fed	UNK	95-2450_UNK_TX_Fed	Mbovis-17	Mbovis-17A		af	NC_002945.4	207.6MB	222.9MB	2,153,318	99.73%	112.7	238.2	23172	4	336		664073777777600	SB0140	6D-3-5F-7F-FF-60	1101101000001110111111111111111111111100000
1995	95-2672	PRJNA251692	SAMN09284491	SRS3359659	Fed	UNK	95-2672_DUN_TX_Fed	Mbovis-23	Mbovis-23A		af	NC_002945.4	148.1MB	163.9MB	1,496,390	99.60%	77.9	239.0	13749	0	334		264073777777200	SB2053	2D-3-5F-7F-FF-20	0101101000001110111111111111111111110100000
1995	95-2823	PRJNA251692	SAMN09284493	SRS3359489	Fed	UNK	95-2823_UNK_LA_Cattle	Mbovis-17	Mbovis-17A		af	NC_002945.4	202.1MB	215.5MB	1,746,900	99.71%	90.7	234.2	14918	1181	326		664073777777600	SB0140	6D-3-5F-7F-FF-60	1101101000001110111111111111111111111100000
1995	95-2898	PRJNA251692	SAMN09284494	SRS3359486	Fed	UNK	95-2898_UNK_TX_Cattle	Mbovis-07	Mbovis-07B		af	NC_002945.4	225.3MB	245.3MB	2,382,021	99.54%	122.5	234.4	25965	0	513		676573777077600	SB0327	6F-57-5F-7E-3F-60	1101111101011110111111111110001111111100000
1995	95-2911	PRJNA251692	SAMN09284495	SRS3359487	Fed	UNK	95-2911_UNK_TX_Cattle	Mbovis-07	Mbovis-07B	Mbovis-07B2	af	NC_002945.4	197.5MB	216.1MB	2,092,413	99.48%	108.7	236.3	21141	0	511		676573377077600	SB2012	6F-57-5B-7E-3F-60	1101111101011110110111111110001111111100000
1995	95-2914	PRJNA251692	SAMN09284496	SRS3359492	Fed	UNK	95-2914_UNK_TX_Cattle	Mbovis-07	Mbovis-07B	Mbovis-07B2	af	NC_002945.4	188.4MB	197.7MB	1,884,078	99.43%	98.6	238.3	17955	3	511		676573377077600	SB2012	6F-57-5B-7E-3F-60	1101111101011110110111111110001111111100000
1995	95-3029	PRJNA251692	SAMN09284498	SRS3359490	Fed	UNK	95-3029_UNK_TX_Fed	Mbovis-07	Mbovis-07B	Mbovis-07B1	af	NC_002945.4	211.5MB	226.3MB	2,153,641	99.52%	112.6	238.1	24157	1	517		676573777077600	SB0327	6F-57-5F-7E-3F-60	1101111101011110111111111110001111111100000
1995	95-3044	PRJNA251692	SAMN09284499	SRS3359491	Fed	UNK	95-3044_UNK_TX_Fed	Mbovis-17	Mbovis-17B	Mbovis-17B6	af	NC_002945.4	152.0MB	165.7MB	1,607,235	99.68%	85.6	240.8	11303	2	325		664073777700600	SB0971	6D-3-5F-7F-C0-60	1101101000001110111111111111110000001100000
1995	95-3070	PRJNA251692	SAMN09284500	SRS3359494	Fed	UNK	95-3070_UNK_TX_Fed	Mbovis-17	Mbovis-17B	Mbovis-17B5	af	NC_002945.4	141.1MB	158.6MB	1,504,238	99.54%	80.3	241.6	10073	2	316		664073777700600	SB0971	6D-3-5F-7F-C0-60	1101101000001110111111111111110000001100000
1995	95-3417	PRJNA251692	SAMN09284503	SRS3359949	Fed	UNK	95-3417_UNK_TX_Fed	Mbovis-16	Mbovis-16D		af	NC_002945.4	138.6MB	153.2MB	1,451,609	99.63%	76.0	237.5	11967	0	347		264073777777600	SB0673	2D-3-5F-7F-FF-60	0101101000001110111111111111111111111100000
1995	95-3445	PRJNA251692	SAMN09284504	SRS3359948	Fed	UNK	95-3445_UNK_AZ_Fed	Mbovis-13	Mbovis-13A	Mbovis-13A3	af	NC_002945.4	213.5MB	229.5MB	2,253,549	98.94%	117.2	235.6	24653	1	631		676773677777600	SB0121	6F-5F-5E-7F-FF-60	1101111101111110111101111111111111111100000
1995	95-3542	PRJNA251692	SAMN09284505	SRS3359946	Fed	UNK	95-3542_UNK_TX_Fed	Mbovis-12			af	NC_002945.4	193.2MB	205.2MB	2,079,407	99.66%	107.6	233.4	18293	1	669		676763677777600	SB0119	6F-5F-1E-7F-FF-60	1101111101111100111101111111111111111100000
1995	95-3962	PRJNA251692	SAMN09284507	SRS3359951	Fed	UNK	95-3962_UNK_TX_Fed	Mbovis-17	Mbovis-17B	Mbovis-17B4	af	NC_002945.4	194.6MB	203.2MB	2,086,874	99.78%	107.2	232.3	23020	0	339		664073717700600	SB2014	6D-3-5F-1F-C0-60	1101101000001110111110011111110000001100000
1995	95-4159	PRJNA251692	SAMN09284508	SRS3359953	Fed	UNK	95-4159_UNK_OK_Cattle	Mbovis-13	Mbovis-13A	Mbovis-13A3	af	NC_002945.4	225.2MB	240.8MB	2,247,251	98.98%	112.3	233.5	29967	1	631		676773637777600	SB1090	6F-5F-5E-3F-FF-60	1101111101111110111100111111111111111100000
1996	96-0084	PRJNA251692	SAMN09284509	SRS3359952	Fed	UNK	96-0084_UNK_TX_Fed	Mbovis-24			af	NC_002945.4	214.4MB	236.5MB	1,955,793	99.66%	102.3	239.8	17234	2552	348		264073777777000	SB2374	2D-3-5F-7F-FF-0	0101101000001110111111111111111111110000000
1996	96-0456	PRJNA251692	SAMN09284510	SRS3359947	Fed	UNK	96-0456_UNK_TX_Fed	Mbovis-23	Mbovis-23A	Mbovis-23A2	af	NC_002945.4	259.5MB	294.2MB	2,443,833	99.72%	124.6	237.4	33168	2500	332		264073777777600	SB0673	2D-3-5F-7F-FF-60	0101101000001110111111111111111111111100000
1996	96-0673	PRJNA251692	SAMN09284511	SRS3359945	Fed	UNK	96-0673_UNK_CO_Fed	Mbovis-17	Mbovis-17B	Mbovis-17B1	af	NC_002945.4	247.2MB	276.6MB	2,578,230	99.79%	133.0	238.2	29043	0	321		664073777700600	SB0971	6D-3-5F-7F-C0-60	1101101000001110111111111111110000001100000
1996	96-0884	PRJNA251692	SAMN09284512	SRS3359820	Fed	UNK	96-0884_UNK_KS_Fed	Mbovis-23	Mbovis-23A	Mbovis-23A1	af	NC_002945.4	243.7MB	272.8MB	2,544,515	99.76%	131.2	237.9	30060	2	327		264073377777600		2D-3-5B-7F-FF-60	0101101000001110110111111111111111111100000
1996	96-1245	PRJNA251692	SAMN09284513	SRS3359821	Fed	UNK	96-1245_UNK_KS_Fed	Mbovis-23	Mbovis-23D		af	NC_002945.4	119.8MB	136.8MB	1,271,674	99.60%	67.7	243.0	8625	3	336		264073777777600	SB0673	2D-3-5F-7F-FF-60	0101101000001110111111111111111111111100000
1996	96-1350	PRJNA251692	SAMN09284514	SRS3359822	Fed	UNK	96-1350_UNK_AZ_Fed	Mbovis-13	Mbovis-13A	Mbovis-13A1	af	NC_002945.4	172.0MB	192.0MB	1,917,623	98.95%	99.3	235.8	18134	1	619		676773677777600	SB0121	6F-5F-5E-7F-FF-60	1101111101111110111101111111111111111100000
1996	96-1371	PRJNA251692	SAMN09284515	SRS3359823	Fed	UNK	96-1371_UNK_TX_Fed	Mbovis-17	Mbovis-17D		af	NC_002945.4	174.5MB	194.3MB	1,941,314	99.76%	99.3	233.9	17812	0	305		664073400007600	SB1754	6D-3-5C-0-7-60	1101101000001110111000000000000001111100000
1996	96-1527	PRJNA251692	SAMN09284516	SRS3359816	Fed	UNK	96-1527_UNK_TX_Fed	Mbovis-04	Mbovis-04C		af	NC_002945.4	131.1MB	134.2MB	1,144,171	99.38%	56.3	241.2	7143	36	515		640013377777600	SB1040	68-0-5B-7F-FF-60	1101000000000010110111111111111111111100000
1996	96-1580	PRJNA251692	SAMN09284517	SRS3359817	Fed	UNK	96-1580_UNK_TX_Fed	Mbovis-23	Mbovis-23D		af	NC_002945.4	190.6MB	220.3MB	2,079,698	99.72%	109.7	240.8	20186	0	342		264032177777600		2D-1-51-7F-FF-60	0101101000000110100011111111111111111100000
1996	96-2217	PRJNA251692	SAMN09284518	SRS3359818	Fed	UNK	96-2217_UNK_TX_Fed	Mbovis-06	Mbovis-06B		af	NC_002945.4	182.7MB	212.2MB	2,011,383	99.53%	104.5	237.1	20029	0	538		640013777777600	SB0145	68-0-5F-7F-FF-60	1101000000000010111111111111111111111100000
1996	96-2259	PRJNA251692	SAMN09284519	SRS3359819	Fed	UNK	96-2259_UNK_AZ_Fed	Mbovis-13	Mbovis-13A	Mbovis-13A1	af	NC_002945.4	141.8MB	158.5MB	1,513,498	98.89%	79.8	239.6	11355	1	610		676773677777600	SB0121	6F-5F-5E-7F-FF-60	1101111101111110111101111111111111111100000
1996	96-2295	PRJNA251692	SAMN09284520	SRS3359815	Fed	UNK	96-2295_UNK_TX_Fed	Mbovis-15			af	NC_002945.4	172.0MB	193.5MB	1,398,735	99.70%	69.5	222.9	9487	395	351		664033777776600	SB1499	6D-1-5F-7F-FE-60	1101101000000110111111111111111111101100000
1996	96-2387	PRJNA251692	SAMN09284521	SRS3359814	Fed	UNK	96-2387_UNK_AZ_Fed	Mbovis-13	Mbovis-13A	Mbovis-13A1	af	NC_002945.4	194.0MB	219.7MB	1,984,957	98.93%	101.7	242.6	19205	1	608		676773677777600	SB0121	6F-5F-5E-7F-FF-60	1101111101111110111101111111111111111100000
1996	96-2421	PRJNA251692	SAMN09284522	SRS3359635	Fed	UNK	96-2421_UNK_ID_Fed	Mbovis-02	Mbovis-02A		af	NC_002945.4	162.9MB	185.9MB	1,759,458	99.37%	93.7	242.7	15696	2	528		640013777777600	SB0145	68-0-5F-7F-FF-60	1101000000000010111111111111111111111100000
1996	96-2422	PRJNA251692	SAMN09284523	SRS3359634	Fed	UNK	96-2422_UNK_CO_Fed	Mbovis-07	Mbovis-07B	Mbovis-07B1	af	NC_002945.4	167.2MB	195.9MB	1,884,445	99.58%	93.7	230.5	19735	0	507		676573777077600	SB0327	6F-57-5F-7E-3F-60	1101111101011110111111111110001111111100000
1996	96-2467	PRJNA251692	SAMN09284524	SRS3359637	Fed	UNK	96-2467_UNK_KS_Fed	Mbovis-17	Mbovis-17A		af	NC_002945.4	134.7MB	158.6MB	1,467,470	99.76%	77.2	240.0	10406	1	321		664073777777600	SB0140	6D-3-5F-7F-FF-60	1101101000001110111111111111111111111100000
1996	96-2548	PRJNA251692	SAMN09284525	SRS3359636	Fed	UNK	96-2548_UNK_TX_Fed	Mbovis-13	Mbovis-13A	Mbovis-13A2	af	NC_002945.4	140.1MB	158.9MB	1,481,864	98.93%	78.5	241.7	11877	3	607		676773677777600	SB0121	6F-5F-5E-7F-FF-60	1101111101111110111101111111111111111100000
1996	96-2590	PRJNA251692	SAMN09284526	SRS3359485	Fed	UNK	96-2590_UNK_TX_Fed	Mbovis-13	Mbovis-13A	Mbovis-13A2	af	NC_002945.4	171.7MB	191.4MB	1,814,144	98.79%	96.8	242.6	16367	4	625		676773677777600	SB0121	6F-5F-5E-7F-FF-60	1101111101111110111101111111111111111100000
1996	96-2752	PRJNA251692	SAMN09284527	SRS3359874	Fed	UNK	96-2752_UNK_TX_Fed	Mbovis-17			af	NC_002945.4	170.3MB	188.8MB	1,689,872	99.77%	87.6	241.0	14435	2620	324		664053777777600	SB1531	6D-2-5F-7F-FF-60	1101101000001010111111111111111111111100000
1996	96-2828	PRJNA251692	SAMN09284528	SRS3359633	Fed	UNK	96-2828_UNK_TX_Fed	Mbovis-17			af	NC_002945.4	149.1MB	173.1MB	1,420,131	99.70%	72.4	240.3	10434	1830	330		664053777777600	SB1531	6D-2-5F-7F-FF-60	1101101000001010111111111111111111111100000
1996	96-2866	PRJNA251692	SAMN09284529	SRS3359532	Fed	UNK	96-2866_UNK_TX_Fed	Mbovis-07	Mbovis-07B	Mbovis-07B1	af	NC_002945.4	163.0MB	187.6MB	1,664,763	99.49%	83.1	242.0	15974	0	505		676573777077600	SB0327	6F-57-5F-7E-3F-60	1101111101011110111111111110001111111100000
1996	96-2886	PRJNA251692	SAMN09284530	SRS3359619	Fed	UNK	96-2886_UNK_KS_Fed	Mbovis-23	Mbovis-23D		af	NC_002945.4	165.4MB	185.8MB	1,718,528	99.68%	88.8	242.2	14409	0	326		264073777777600	SB0673	2D-3-5F-7F-FF-60	0101101000001110111111111111111111111100000
1996	96-2942	PRJNA251692	SAMN09284532	SRS3359824	Fed	UNK	96-2942_UNK_TX_Fed	Mbovis-23	Mbovis-23A	Mbovis-23A2	af	NC_002945.4	148.1MB	163.5MB	1,488,341	99.62%	77.3	243.4	10132	0	325		264073777777600	SB0673	2D-3-5F-7F-FF-60	0101101000001110111111111111111111111100000
1996	96-3037	PRJNA251692	SAMN09284533	SRS3359825	Fed	UNK	96-3037_UNK_TX_Fed	Mbovis-07	Mbovis-07B	Mbovis-07B2	af	NC_002945.4	164.2MB	183.5MB	1,632,164	99.45%	83.2	242.4	14195	11	510		676573777077600	SB0327	6F-57-5F-7E-3F-60	1101111101011110111111111110001111111100000
1996	96-3067	PRJNA251692	SAMN09284534	SRS3359527	Fed	UNK	96-3067_UNK_TX_Fed	Mbovis-24			af	NC_002945.4	132.9MB	150.9MB	1,413,264	99.64%	70.3	233.9	9048	0	344		264073777777600	SB0673	2D-3-5F-7F-FF-60	0101101000001110111111111111111111111100000
1996	96-3080	PRJNA251692	SAMN09284535	SRS3359530	Fed	UNK	96-3080_UNK_TX_Fed	Mbovis-23	Mbovis-23C		af	NC_002945.4	164.4MB	182.6MB	1,728,806	99.65%	89.3	238.9	12051	0	336		264073777777600	SB0673	2D-3-5F-7F-FF-60	0101101000001110111111111111111111111100000
1996	96-3086	PRJNA251692	SAMN09284536	SRS3359812	Fed	UNK	96-3086_UNK_TX_Fed	Mbovis-23	Mbovis-23A	Mbovis-23A2	af	NC_002945.4	162.4MB	185.2MB	1,740,999	99.55%	86.2	232.9	12998	0	318		264073777777600	SB0673	2D-3-5F-7F-FF-60	0101101000001110111111111111111111111100000
1996	96-3095	PRJNA251692	SAMN09284537	SRS3359813	Fed	UNK	96-3095_UNK_KS_Fed	Mbovis-13	Mbovis-13A	Mbovis-13A2	af	NC_002945.4	151.3MB	164.1MB	1,428,878	98.88%	73.4	243.1	9864	575	609		676773677777600	SB0121	6F-5F-5E-7F-FF-60	1101111101111110111101111111111111111100000
1996	96-3104	PRJNA251692	SAMN09284538	SRS3359808	Fed	UNK	96-3104_UNK_AZ_Fed	Mbovis-02	Mbovis-02A		af	NC_002945.4	149.3MB	171.8MB	1,546,458	99.43%	78.3	241.9	13265	0	525		640013777777600	SB0145	68-0-5F-7F-FF-60	1101000000000010111111111111111111111100000
1996	96-3217	PRJNA251692	SAMN09284539	SRS3359811	Fed	UNK	96-3217_UNK_TX_Fed	Mbovis-17	Mbovis-17B		af	NC_002945.4	171.0MB	196.9MB	1,945,077	99.33%	98.6	232.6	18505	0	328		664073777700600	SB0971	6D-3-5F-7F-C0-60	1101101000001110111111111111110000001100000
1997	97-0101	PRJNA251692	SAMN09284541	SRS3359977	Fed	UNK	97-0101_UNK_CA_Fed	Mbovis-23	Mbovis-23B		af	NC_002945.4	196.8MB	226.5MB	2,252,260	99.76%	113.5	231.1	25519	1	328		264073777777600	SB0673	2D-3-5F-7F-FF-60	0101101000001110111111111111111111111100000
1997	97-0323	PRJNA251692	SAMN09284542	SRS3359905	Fed	UNK	97-0323_UNK_TX_Fed	Mbovis-17	Mbovis-17A		af	NC_002945.4	173.9MB	187.6MB	1,896,824	99.84%	98.2	235.5	17438	0	321		664073777777600	SB0140	6D-3-5F-7F-FF-60	1101101000001110111111111111111111111100000
1997	97-0405	PRJNA251692	SAMN09284543	SRS3359904	Fed	UNK	97-0405_UNK_TX_Fed	Mbovis-22			af	NC_002945.4	159.0MB	180.9MB	1,825,976	99.80%	93.1	232.7	16302	0	316		664073777777600	SB0140	6D-3-5F-7F-FF-60	1101101000001110111111111111111111111100000
1997	97-1635	PRJNA251692	SAMN09284544	SRS3359902	Fed	UNK	97-1635_UNK_KS_Fed	Mbovis-13	Mbovis-13A	Mbovis-13A1	af	NC_002945.4	193.6MB	213.7MB	2,236,553	99.01%	111.8	228.3	22140	1	620		676773677777600	SB0121	6F-5F-5E-7F-FF-60	1101111101111110111101111111111111111100000
1997	97-1662	PRJNA251692	SAMN09284545	SRS3359903	Fed	UNK	97-1662_UNK_TX_Fed	Mbovis-16	Mbovis-16D		af	NC_002945.4	203.1MB	238.1MB	2,276,878	99.78%	115.3	233.4	25549	0	334		264073777777600	SB0673	2D-3-5F-7F-FF-60	0101101000001110111111111111111111111100000
1997	97-1831	PRJNA251692	SAMN09284546	SRS3359900	Fed	UNK	97-1831_UNK_CO_Fed	Mbovis-24			af	NC_002945.4	105.9MB	118.9MB	317,876	99.23%	13.8	210.2	1452	630	331		264073777777600	SB0673	2D-3-5F-7F-FF-60	0101101000001110111111111111111111111100000
1997	97-1851	PRJNA251692	SAMN09284547	SRS3359901	Fed	UNK	97-1851_UNK_TX_Fed	Mbovis-07	Mbovis-07B	Mbovis-07B1	af	NC_002945.4	134.1MB	148.1MB	690,519	99.43%	32.2	208.9	3442	631	503		676573777077600	SB0327	6F-57-5F-7E-3F-60	1101111101011110111111111110001111111100000
1997	97-1903	PRJNA251692	SAMN09284548	SRS3359899	Fed	UNK	97-1903_UNK_KS_Fed	Mbovis-23	Mbovis-23B	Mbovis-23B2	af	NC_002945.4	190.7MB	212.5MB	2,103,879	99.77%	108.0	234.1	19361	1	341		264073777777600	SB0673	2D-3-5F-7F-FF-60	0101101000001110111111111111111111111100000
1997	97-2051	PRJNA251692	SAMN03300850	SRS838238	Fed	UNK	97-2051_UNK_CA_Fed	Mbovis-13	Mbovis-13A	Mbovis-13A3	af	NC_002945.4	125.8MB	142.3MB	1,425,555	99.02%	70.3	229.1	15512	1	624		676773677777600	SB0121	6F-5F-5E-7F-FF-60	1101111101111110111101111111111111111100000
1997	97-2128	PRJNA251692	SAMN09284550	SRS3359909	Fed	UNK	97-2128_UNK_CA_Fed	Mbovis-07	Mbovis-07B		af	NC_002945.4	185.7MB	205.4MB	2,075,095	99.44%	106.9	235.1	21704	0	513		676573777077600	SB0327	6F-57-5F-7E-3F-60	1101111101011110111111111110001111111100000
1997	97-2502	PRJNA251692	SAMN09284551	SRS3359908	Fed	UNK	97-2502_UNK_OK_Fed	Mbovis-06	Mbovis-06A		af	NC_002945.4	187.9MB	204.5MB	1,465,879	99.44%	73.5	232.8	8802	983	535		640013376177600		68-0-5B-7C-7F-60	1101000000000010110111111100011111111100000
1997	97-2508	PRJNA251692	SAMN09284552	SRS3359742	Fed	UNK	97-2508_UNK_KS_Fed	Mbovis-17	Mbovis-17A		af	NC_002945.4	173.0MB	192.1MB	844,111	99.72%	42.0	223.4	5007	713	333		664073777777600	SB0140	6D-3-5F-7F-FF-60	1101101000001110111111111111111111111100000
1997	97-2509	PRJNA251692	SAMN09284553	SRS3359745	Fed	UNK	97-2509_UNK_KS_Fed	Mbovis-17	Mbovis-17A		af	NC_002945.4	153.3MB	176.8MB	968,998	99.64%	48.7	220.3	5921	2757	332		664073777777600	SB0140	6D-3-5F-7F-FF-60	1101101000001110111111111111111111111100000
1997	97-2534	PRJNA251692	SAMN09284554	SRS3359746	Fed	UNK	97-2534_UNK_TX_Fed	Mbovis-17	Mbovis-17C		af	NC_002945.4	122.2MB	142.1MB	435,569	99.34%	21.8	218.4	2683	620	325		664073777777600	SB0140	6D-3-5F-7F-FF-60	1101101000001110111111111111111111111100000
1997	97-2754	PRJNA251692	SAMN09284555	SRS3359747	Fed	UNK	97-2754_UNK_AZ_Fed	Mbovis-17	Mbovis-17A		af	NC_002945.4	136.5MB	151.6MB	1,166,801	99.75%	59.2	229.7	6364	773	338		664073777777600	SB0140	6D-3-5F-7F-FF-60	1101101000001110111111111111111111111100000
1997	97-2997	PRJNA251692	SAMN09284556	SRS3359748	Fed	UNK	97-2997_UNK_TX_Fed	Mbovis-13	Mbovis-13A		af	NC_002945.4	157.1MB	172.8MB	1,631,719	98.87%	87.3	243.6	12788	3	614		676773677777600	SB0121	6F-5F-5E-7F-FF-60	1101111101111110111101111111111111111100000
1997	97-2998	PRJNA251692	SAMN09284557	SRS3359749	Fed	UNK	97-2998_UNK_TX_Fed	Mbovis-13	Mbovis-13A		af	NC_002945.4	128.4MB	140.6MB	1,288,093	98.92%	67.0	235.7	7271	1296	605		676773677777600	SB0121	6F-5F-5E-7F-FF-60	1101111101111110111101111111111111111100000
1997	97-3000	PRJNA251692	SAMN09284558	SRS3359750	Fed	UNK	97-3000_UNK_TX_Fed	Mbovis-13	Mbovis-13A		af	NC_002945.4	149.1MB	166.8MB	1,045,053	98.87%	53.3	229.0	5434	994	607		676773677777600	SB0121	6F-5F-5E-7F-FF-60	1101111101111110111101111111111111111100000
1997	97-3175	PRJNA251692	SAMN09284559	SRS3359751	Fed	UNK	97-3175_UNK_TX_Fed	Mbovis-13	Mbovis-13A	Mbovis-13A1	af	NC_002945.4	129.6MB	146.3MB	1,016,751	98.91%	51.2	228.9	5661	962	608		656773677777600	SB1195	6B-5F-5E-7F-FF-60	1101011101111110111101111111111111111100000
1997	97-3263	PRJNA251692	SAMN09284560	SRS3359743	Fed	UNK	97-3263_UNK_TX_Fed	Mbovis-13	Mbovis-13A		af	NC_002945.4	224.3MB	245.6MB	2,512,732	99.04%	124.9	226.5	23888	1	618		676773677777600	SB0121	6F-5F-5E-7F-FF-60	1101111101111110111101111111111111111100000
1997	97-3476	PRJNA251692	SAMN09284561	SRS3359741	Fed	UNK	97-3476_UNK_TX_Fed	Mbovis-07	Mbovis-07B	Mbovis-07B2	af	NC_002945.4	175.8MB	199.7MB	1,847,601	99.49%	97.8	241.3	14975	49	499		676573777077600	SB0327	6F-57-5F-7E-3F-60	1101111101011110111111111110001111111100000
1997	97-2091	PRJNA251692	SAMN09284549	SRS3359898	Unknown	UNK	97-2091_KS_Unknown?_USA_origin	Mbovis-24			af	NC_002945.4	178.9MB	213.8MB	2,053,964	99.74%	103.6	232.6	22603	0	350		264073777777600	SB0673	2D-3-5F-7F-FF-60	0101101000001110111111111111111111111100000
1998	98-0368	PRJNA251692	SAMN09284575	SRS3359891	Fed	UNK	98-0368_UNK_AZ_Fed	Mbovis-04	Mbovis-04C		af	NC_002945.4	149.3MB	168.0MB	1,611,494	99.45%	85.3	241.1	11089	0	526		640013377777600	SB1040	68-0-5B-7F-FF-60	1101000000000010110111111111111111111100000
1998	98-0468	PRJNA251692	SAMN09284576	SRS3359810	Fed	UNK	98-0468_UNK_AZ_Fed	Mbovis-23	Mbovis-23B		af	NC_002945.4	140.1MB	158.4MB	1,478,712	99.62%	78.4	242.1	10030	0	335		264073777777600	SB0673	2D-3-5F-7F-FF-60	0101101000001110111111111111111111111100000
1998	98-1218	PRJNA251692	SAMN09284578	SRS3359896	Fed	UNK	98-1218_UNK_TX_Fed	Mbovis-23			af	NC_002945.4	291.7MB	321.9MB	3,014,715	99.77%	146.1	230.4	39436	1	328		264073777777600	SB0673	2D-3-5F-7F-FF-60	0101101000001110111111111111111111111100000
1998	98-1473	PRJNA251692	SAMN09284580	SRS3359621	Fed	UNK	98-1473_UNK_CA_Fed	Mbovis-02	Mbovis-02A		af	NC_002945.4	170.3MB	183.6MB	1,658,600	99.41%	84.5	238.3	12451	0	521		640013777777600	SB0145	68-0-5F-7F-FF-60	1101000000000010111111111111111111111100000
1998	98-1793	PRJNA251692	SAMN09284581	SRS3359622	Fed	UNK	98-1793_UNK_CO_Fed	Mbovis-13	Mbovis-13A	Mbovis-13A3	af	NC_002945.4	199.6MB	220.3MB	1,934,975	98.90%	95.7	240.1	23871	1	625		676773677777600	SB0121	6F-5F-5E-7F-FF-60	1101111101111110111101111111111111111100000
1998	98-2506	PRJNA251692	SAMN09284583	SRS3359845	Fed	UNK	98-2506_UNK_AZ_Fed	Mbovis-17	Mbovis-17A		af	NC_002945.4	258.8MB	287.5MB	1,110,528	99.68%	55.4	231.5	8072	393	333		664073777777600	SB0140	6D-3-5F-7F-FF-60	1101101000001110111111111111111111111100000
1998	98-3851	PRJNA251692	SAMN09284585	SRS3359847	Fed	UNK	98-3851_UNK_AZ_Fed	Mbovis-23	Mbovis-23C		af	NC_002945.4	235.8MB	253.8MB	2,347,594	99.74%	117.4	234.0	25242	0	320		264073776007600		2D-3-5F-7C-7-60	0101101000001110111111111100000001111100000
1999	99-0262	PRJNA251692	SAMN09284586	SRS3359849	Fed	UNK	99-0262_UNK_AZ_Fed	Mbovis-17	Mbovis-17C		af	NC_002945.4	277.9MB	293.0MB	2,809,003	99.67%	143.1	232.8	33736	0	333		664073477777600	SB1247	6D-3-5C-7F-FF-60	1101101000001110111001111111111111111100000
1999	99-0271	PRJNA251692	SAMN09284587	SRS3359848	Fed	UNK	99-0271_UNK_TX_Fed	Mbovis-13	Mbovis-13A		af	NC_002945.4	194.5MB	196.7MB	1,852,609	98.95%	96.4	237.4	16314	1	615		676773677777600	SB0121	6F-5F-5E-7F-FF-60	1101111101111110111101111111111111111100000
1999	99-0272	PRJNA251692	SAMN09284588	SRS3359850	Fed	UNK	99-0272_UNK_TX_Fed	Mbovis-07	Mbovis-07B	Mbovis-07B2	af	NC_002945.4	215.3MB	235.8MB	2,119,997	99.47%	109.2	238.7	23514	0	509		676573777077600	SB0327	6F-57-5F-7E-3F-60	1101111101011110111111111110001111111100000
1999	99-0334	PRJNA251692	SAMN09284589	SRS3359851	Fed	UNK	99-0334_UNK_TX_Fed	Mbovis-17	Mbovis-17C		af	NC_002945.4	211.3MB	226.1MB	2,072,708	99.61%	106.9	236.5	20262	0	331		664073477777600	SB1247	6D-3-5C-7F-FF-60	1101101000001110111001111111111111111100000
1999	99-0336	PRJNA251692	SAMN09284590	SRS3359842	Fed	UNK	99-0336_UNK_TX_Fed	Mbovis-17	Mbovis-17C		af	NC_002945.4	173.4MB	186.6MB	1,694,110	99.58%	88.0	237.9	15271	6	330		664073477777600	SB1247	6D-3-5C-7F-FF-60	1101101000001110111001111111111111111100000
1999	99-0337	PRJNA251692	SAMN09284591	SRS3359843	Fed	UNK	99-0337_UNK_TX_Fed	Mbovis-17	Mbovis-17C		af	NC_002945.4	250.5MB	282.4MB	2,506,715	99.67%	123.3	235.5	42844	0	333		664073477777600	SB1247	6D-3-5C-7F-FF-60	1101101000001110111001111111111111111100000
1999	99-0338	PRJNA251692	SAMN09284592	SRS3359809	Fed	UNK	99-0338_UNK_TX_Fed	Mbovis-17	Mbovis-17C		af	NC_002945.4	114.7MB	117.3MB	1,031,066	99.44%	53.6	238.9	5959	2	324		664073477777600	SB1247	6D-3-5C-7F-FF-60	1101101000001110111001111111111111111100000
1999	99-0339	PRJNA251692	SAMN09284593	SRS3359988	Fed	UNK	99-0339_UNK_TX_Fed	Mbovis-17	Mbovis-17C		af	NC_002945.4	268.6MB	302.0MB	2,868,756	99.64%	145.7	234.3	36705	0	331		664073477777600	SB1247	6D-3-5C-7F-FF-60	1101101000001110111001111111111111111100000
1999	99-0341	PRJNA251692	SAMN09284594	SRS3359797	Fed	UNK	99-0341_UNK_TX_Fed	Mbovis-17	Mbovis-17C		af	NC_002945.4	281.7MB	308.6MB	2,938,517	99.64%	152.8	239.2	36694	0	335		664073477777600	SB1247	6D-3-5C-7F-FF-60	1101101000001110111001111111111111111100000
1999	99-0342	PRJNA251692	SAMN09284595	SRS3359796	Fed	UNK	99-0342_UNK_TX_Fed	Mbovis-17	Mbovis-17C		af	NC_002945.4	302.9MB	337.3MB	3,294,580	99.71%	165.6	232.0	43472	1	335		664073477777600	SB1247	6D-3-5C-7F-FF-60	1101101000001110111001111111111111111100000
1999	99-0343	PRJNA251692	SAMN09284596	SRS3359974	Fed	UNK	99-0343_UNK_TX_Fed	Mbovis-17	Mbovis-17C		af	NC_002945.4	329.1MB	358.0MB	3,517,148	99.68%	178.7	233.6	50170	0	338		664073477777600	SB1247	6D-3-5C-7F-FF-60	1101101000001110111001111111111111111100000
1999	99-0358	PRJNA251692	SAMN09284597	SRS3359972	Fed	UNK	99-0358_UNK_TX_Fed	Mbovis-17	Mbovis-17C		af	NC_002945.4	125.5MB	139.9MB	1,273,750	99.59%	64.0	228.7	13000	4500	331		664073477777600	SB1247	6D-3-5C-7F-FF-60	1101101000001110111001111111111111111100000
1999	99-0360	PRJNA251692	SAMN09284598	SRS3359973	Fed	UNK	99-0360_UNK_TX_Fed	Mbovis-17	Mbovis-17C		af	NC_002945.4	304.9MB	339.3MB	3,371,076	99.68%	170.2	232.9	45336	1	339		664073477777600	SB1247	6D-3-5C-7F-FF-60	1101101000001110111001111111111111111100000
1999	99-0753	PRJNA251692	SAMN09284599	SRS3359970	Fed	UNK	99-0753_UNK_TX_Fed	Mbovis-07	Mbovis-07B	Mbovis-07B1	af	NC_002945.4	253.9MB	284.1MB	2,652,466	99.54%	137.5	239.3	31032	0	523		676573777077600	SB0327	6F-57-5F-7E-3F-60	1101111101011110111111111110001111111100000
1999	99-0961	PRJNA251692	SAMN09284600	SRS3359508	Fed	UNK	99-0961_UNK_CO_Fed	Mbovis-23	Mbovis-23B	Mbovis-23B2	af	NC_002945.4	266.2MB	295.6MB	2,831,611	99.77%	144.4	234.9	32957	5	344		264073777777600	SB0673	2D-3-5F-7F-FF-60	0101101000001110111111111111111111111100000
1999	99-0963	PRJNA251692	SAMN09284601	SRS3359498	Fed	UNK	99-0963_UNK_CO_Fed	Mbovis-17	Mbovis-31A3		af	NC_002945.4	307.8MB	361.2MB	3,299,418	99.80%	163.7	234.4	57645	0	338		664073777777400	SB1348	6D-3-5F-7F-FF-40	1101101000001110111111111111111111111000000
1999	99-1078	PRJNA251692	SAMN09284602	SRS3359782	Fed	UNK	99-1078_UNK_CO_Fed	Mbovis-13	Mbovis-13A	Mbovis-13A3	af	NC_002945.4	257.0MB	298.2MB	2,776,753	99.01%	140.3	234.8	34169	1	634		676773677777600	SB0121	6F-5F-5E-7F-FF-60	1101111101111110111101111111111111111100000
1999	99-2038	PRJNA251692	SAMN09284604	SRS3359987	Fed	UNK	99-2038_UNK_TX_Fed	Mbovis-17	Mbovis-17C		af	NC_002945.4	205.8MB	230.2MB	2,012,396	99.60%	102.5	240.1	22410	0	331		664073477777600	SB1247	6D-3-5C-7F-FF-60	1101101000001110111001111111111111111100000
1999	99-2042	PRJNA251692	SAMN09284605	SRS3359990	Fed	UNK	99-2042_UNK_TX_Fed	Mbovis-17	Mbovis-17C		af	NC_002945.4	243.2MB	276.4MB	2,441,477	99.62%	122.3	238.5	37969	0	333		664073477777600	SB1247	6D-3-5C-7F-FF-60	1101101000001110111001111111111111111100000
1999	99-2728	PRJNA251692	SAMN09284609	SRS3359777	Fed	UNK	99-2728_UNK_TX_Fed	Mbovis-23	Mbovis-23C		af	NC_002945.4	208.9MB	222.4MB	2,009,157	99.67%	103.8	238.0	18581	0	327		200001777777600		20-0-F-7F-FF-60	0100000000000000011111111111111111111100000
1999	99-2729	PRJNA251692	SAMN09284610	SRS3359774	Fed	UNK	99-2729_UNK_TX_Fed	Mbovis-23	Mbovis-23C		af	NC_002945.4	169.8MB	176.3MB	1,599,702	99.58%	83.8	240.1	12466	0	329		200001777777600		20-0-F-7F-FF-60	0100000000000000011111111111111111111100000
1999	99-2760	PRJNA251692	SAMN09284611	SRS3359776	Fed	UNK	99-2760_UNK_CO_Fed	Mbovis-13	Mbovis-13A		af	NC_002945.4	183.1MB	196.0MB	1,794,290	98.93%	93.7	239.7	16449	1	615		676773677777600	SB0121	6F-5F-5E-7F-FF-60	1101111101111110111101111111111111111100000
1999	99-3013	PRJNA251692	SAMN09284612	SRS3359606	Fed	UNK	99-3013_UNK_KS_Fed	Mbovis-17	Mbovis-17B	Mbovis-17B1	af	NC_002945.4	238.0MB	250.1MB	2,355,363	99.75%	122.7	237.7	25635	0	328		664073777700600	SB0971	6D-3-5F-7F-C0-60	1101101000001110111111111111110000001100000
1999	99-3419	PRJNA251692	SAMN09284613	SRS3359602	Fed	UNK	99-3419_UNK_TX_Event-Roping	Mbovis-17	Mbovis-17B	Mbovis-17B5	af	NC_002945.4	195.9MB	204.4MB	1,874,043	99.67%	98.5	239.9	18253	0	316		664073777700600	SB0971	6D-3-5F-7F-C0-60	1101101000001110111111111111110000001100000
1999	99-3426	PRJNA251692	SAMN09284614	SRS3359863	Fed	UNK	99-3426_UNK_TX_Fed	Mbovis-23	Mbovis-23A	Mbovis-23A1	af	NC_002945.4	149.7MB	159.7MB	1,422,889	99.55%	73.9	238.3	9747	139	345		264073777777600	SB0673	2D-3-5F-7F-FF-60	0101101000001110111111111111111111111100000
1999	99-3664	PRJNA251692	SAMN09284615	SRS3359853	Fed	UNK	99-3664_UNK_TX_Fed	Mbovis-23	Mbovis-23C		af	NC_002945.4	194.7MB	222.5MB	2,030,551	99.75%	103.4	236.4	18006	2	332		264073777777600	SB0673	2D-3-5F-7F-FF-60	0101101000001110111111111111111111111100000
1999	99-4149	PRJNA251692	SAMN09284616	SRS3359600	Fed	UNK	99-4149_UNK_TX_Fed	Mbovis-07	Mbovis-07B	Mbovis-07B2	af	NC_002945.4	206.7MB	230.0MB	2,152,794	99.54%	109.8	235.2	18051	2	510		676573777077600	SB0327	6F-57-5F-7E-3F-60	1101111101011110111111111110001111111100000
1999	99-4165	PRJNA251692	SAMN09284617	SRS3359599	Fed	UNK	99-4165_UNK_CO_Fed	Mbovis-17	Mbovis-17C		af	NC_002945.4	254.5MB	275.8MB	2,511,682	99.59%	126.0	234.6	25283	2427	366		664073777777600	SB0140	6D-3-5F-7F-FF-60	1101101000001110111111111111111111111100000
1999	99-4216	PRJNA251692	SAMN09284618	SRS3359603	Fed	UNK	99-4216_UNK_TX_Fed	Mbovis-23	Mbovis-23A	Mbovis-23A1	af	NC_002945.4	183.5MB	209.4MB	1,872,369	99.62%	96.5	240.8	18769	1	344		264073777777600	SB0673	2D-3-5F-7F-FF-60	0101101000001110111111111111111111111100000
1999	99-4301	PRJNA251692	SAMN09284619	SRS3359601	Fed	UNK	99-4301_UNK_TX_Fed	Mbovis-06	Mbovis-06B		af	NC_002945.4	214.6MB	237.5MB	2,181,053	99.54%	109.7	230.5	19259	2040	550		640013777777600	SB0145	68-0-5F-7F-FF-60	1101000000000010111111111111111111111100000
2001	01-2011	PRJNA251692	SAMN09284082	SRS3359862	Fed	UNK	01-2011_UNK_TX_Fed	Mbovis-24			af	NC_002945.4	185.8MB	200.9MB	2,092,791	99.75%	107.9	237.9	25212	0	359		264073777777000	SB2374	2D-3-5F-7F-FF-0	0101101000001110111111111111111111110000000
2001	01-2185	PRJNA251692	SAMN03300071	SRS839040	Fed	UNK	01-2185_UNK_TX_Fed	Mbovis-16	Mbovis-16B		af	NC_002945.4	148.8MB	157.3MB	1,481,085	99.72%	76.8	239.2	14752	0	340		264073777777600	SB0673	2D-3-5F-7F-FF-60	0101101000001110111111111111111111111100000
2001	01-2217	PRJNA251692	SAMN03300072	SRS839039	Fed	UNK	01-2217_UNK_TX_Event-Roping	Mbovis-13	Mbovis-13A	Mbovis-13A1	af	NC_002945.4	305.4MB	335.5MB	3,263,985	99.06%	153.2	221.4	75162	1	613		676773677777600	SB0121	6F-5F-5E-7F-FF-60	1101111101111110111101111111111111111100000
2001	01-2486	PRJNA251692	SAMN03300075	SRS839033	Fed	UNK	01-2486_UNK_NE_Fed	Mbovis-23	Mbovis-23B		af	NC_002945.4	198.4MB	231.5MB	2,037,771	99.73%	102.6	238.9	38079	0	331		264073777777600	SB0673	2D-3-5F-7F-FF-60	0101101000001110111111111111111111111100000
2001	01-3240	PRJNA251692	SAMN03300084	SRS839027	Fed	UNK	01-3240_UNK_TX_Fed	Mbovis-24			af	NC_002945.4	207.0MB	231.1MB	2,165,240	99.70%	112.8	238.4	27115	0	355		264073777777600	SB0673	2D-3-5F-7F-FF-60	0101101000001110111111111111111111111100000
2001	01-4049	PRJNA251692	SAMN09284084	SRS3359861	Fed	UNK	01-4049_UNK_TX_Fed	Mbovis-04	Mbovis-04B		af	NC_002945.4	133.7MB	150.1MB	1,462,616	99.44%	77.2	238.6	12228	0	530		640013377777600	SB1040	68-0-5B-7F-FF-60	1101000000000010110111111111111111111100000
2001	01-4286	PRJNA251692	SAMN09284086	SRS3359857	Fed	UNK	01-4286_UNK_TX_Fed	Mbovis-14	Mbovis-14A		af	NC_002945.4	167.9MB	189.5MB	1,292,304	99.59%	53.4	236.1	21311	3102	1387		676773677777600	SB0121	6F-5F-5E-7F-FF-60	1101111101111110111101111111111111111100000
2001	01-5127	PRJNA251692	SAMN03300099	SRS839010	Fed	UNK	01-5127_UNK_TX_Fed	Mbovis-23	Mbovis-23C		af	NC_002945.4	202.7MB	231.6MB	2,260,800	99.76%	117.4	236.7	31298	0	334		264073777777600	SB0673	2D-3-5F-7F-FF-60	0101101000001110111111111111111111111100000
2001	01-0423	PRJNA251692	SAMN03300059	SRS839049	Fed	UNK	01-0423_UNK_NE_Event-Roping	Mbovis-16	Mbovis-16B		af	NC_002945.4	133.9MB	173.0MB	1,602,708	99.70%	80.7	239.7	51095	0	336		264073777777600	SB0673	2D-3-5F-7F-FF-60	0101101000001110111111111111111111111100000
2002	02-2641	PRJNA251692	SAMN09284113	SRS3359472	Fed	UNK	02-2641_UNK_TX_Fed	Mbovis-07	Mbovis-07A		af	NC_002945.4	258.9MB	271.8MB	11,150,990	99.55%	134.3	54.0	200838	0	486		676501777177600	SB2020	6F-54-F-7E-7F-60	1101111101010000011111111110011111111100000
2002	02-3163	PRJNA251692	SAMN09284114	SRS3359474	Fed	UNK	02-3163_UNK_TX_Fed	Mbovis-06	Mbovis-06B		af	NC_002945.4	144.9MB	151.8MB	1,469,957	99.43%	78.3	241.6	9611	0	546		640013777777600	SB0145	68-0-5F-7F-FF-60	1101000000000010111111111111111111111100000
2002	02-3660	PRJNA251692	SAMN03300163	SRS838944	Fed	UNK	02-3660_UNK_NE_Fed	Mbovis-06	Mbovis-06B		af	NC_002945.4	256.6MB	281.9MB	2,570,629	99.58%	129.8	237.3	50315	0	548		640013777777600	SB0145	68-0-5F-7F-FF-60	1101000000000010111111111111111111111100000
2002	02-4625	PRJNA251692	SAMN03300173	SRS838938	Fed	UNK	02-4625_UNK_CO_Event-Roping	Mbovis-16	Mbovis-16B		af	NC_002945.4	189.5MB	205.2MB	1,800,358	99.70%	91.0	238.9	33026	0	336		264073777777600	SB0673	2D-3-5F-7F-FF-60	0101101000001110111111111111111111111100000
2002	02-5651	PRJNA251692	SAMN03300178	SRS838931	Fed	UNK	02-5651_UNK_AZ_Fed	Mbovis-17	Mbovis-17A		af	NC_002945.4	186.3MB	196.5MB	1,825,522	99.88%	86.2	230.5	22020	0	328		664073777777600	SB0140	6D-3-5F-7F-FF-60	1101101000001110111111111111111111111100000
2002	02-5676	PRJNA251692	SAMN03300179	SRS838929	Fed	UNK	02-5676_UNK_TX_Fed	Mbovis-17	Mbovis-17E		af	NC_002945.4	333.8MB	375.9MB	3,505,675	99.87%	180.7	237.5	71963	0	311		664073777777600	SB0140	6D-3-5F-7F-FF-60	1101101000001110111111111111111111111100000
2002	02-0255	PRJNA251692	SAMN03300122	SRS838983	Fed	UNK	02-0255_UNK_ID_Fed	Mbovis-17	Mbovis-17B	Mbovis-17B2	af	NC_002945.4	194.1MB	202.0MB	7,115,865	99.92%	75.3	54.0	755502	0	320		664073777777600	SB0140	6D-3-5F-7F-FF-60	1101101000001110111111111111111111111100000
2002	02-0394	PRJNA251692	SAMN09284099	SRS3359793	Fed	UNK	02-0394_UNK_KS_Fed	Mbovis-16	Mbovis-16E		af	NC_002945.4	198.4MB	212.1MB	2,051,302	99.77%	104.2	233.6	22667	10	358		264073777777600	SB0673	2D-3-5F-7F-FF-60	0101101000001110111111111111111111111100000
2002	02-0690	PRJNA251692	SAMN03300132	SRS838972	Fed	UNK	02-0690_UNK_ID_Fed	Mbovis-23	Mbovis-23C		af	NC_002945.4	280.7MB	320.7MB	2,843,859	99.75%	136.9	234.7	85015	0	328		264073777777600	SB0673	2D-3-5F-7F-FF-60	0101101000001110111111111111111111111100000
2002	02-1370	PRJNA251692	SAMN03300137	SRS838973	Fed	UNK	02-1370_UNK_TX_Fed	Mbovis-15			af	NC_002945.4	228.8MB	246.0MB	2,292,119	99.85%	115.6	235.5	42144	0	337		664033777776600	SB1499	6D-1-5F-7F-FE-60	1101101000000110111111111111111111101100000
2002	02-1589	PRJNA251692	SAMN03300147	SRS838961	Fed	UNK	02-1589_UNK_TX_Event-Roping	Mbovis-23	Mbovis-23C		af	NC_002945.4	273.9MB	310.4MB	2,782,377	99.78%	139.1	238.5	71127	0	344		264073777777600	SB0673	2D-3-5F-7F-FF-60	0101101000001110111111111111111111111100000
2003	03-2766	PRJNA251692	SAMN03300230	SRS838877	Fed	UNK	03-2766_UNK_KS_Fed	Mbovis-17	Mbovis-17A		af	NC_002945.4	179.5MB	219.4MB	2,110,892	99.85%	105.4	242.0	50643	0	343		664073777777600	SB0140	6D-3-5F-7F-FF-60	1101101000001110111111111111111111111100000
2003	03-4556	PRJNA251692	SAMN03300242	SRS838866	Fed	UNK	03-4556_UNK_TX_Fed	Mbovis-17	Mbovis-17B	Mbovis-17B1	af	NC_002945.4	323.4MB	342.8MB	3,264,514	99.85%	166.5	236.2	72054	0	330		664073777700600	SB0971	6D-3-5F-7F-C0-60	1101101000001110111111111111110000001100000
2003	03-0280	PRJNA251692	SAMN03300200	SRS838908	Fed	UNK	03-0280_UNK_ID_Fed	Mbovis-23	Mbovis-23D		af	NC_002945.4	322.0MB	360.9MB	3,263,820	99.80%	160.1	238.4	66189	0	355		264072777777600	SB1750	2D-3-57-7F-FF-60	0101101000001110101111111111111111111100000
2003	03-0562	PRJNA251692	SAMN03300206	SRS838899	Fed	UNK	03-0562_UNK_ID_Fed	Mbovis-23	Mbovis-23D		af	NC_002945.4	374.6MB	428.5MB	3,782,855	99.81%	179.7	239.7	106126	0	348		264072777777600	SB1750	2D-3-57-7F-FF-60	0101101000001110101111111111111111111100000
2003	03-0702	PRJNA251692	SAMN03300210	SRS838898	Fed	UNK	03-0702_UNK_TX_Fed	Mbovis-23	Mbovis-23C		af	NC_002945.4	92.8MB	111.5MB	1,134,606	99.82%	54.4	243.0	32283	19	331		264073777777600	SB0673	2D-3-5F-7F-FF-60	0101101000001110111111111111111111111100000
2003	03-0860	PRJNA251692	SAMN03300213	SRS838895	Fed	UNK	03-0860_UNK_ID_Fed	Mbovis-23	Mbovis-23D		af	NC_002945.4	334.6MB	357.8MB	3,596,296	99.80%	173.6	224.4	88033	0	349		264072777777600	SB1750	2D-3-57-7F-FF-60	0101101000001110101111111111111111111100000
2003	03-1438	PRJNA251692	SAMN03300216	SRS838888	Fed	UNK	03-1438_UNK_MO_Fed	Mbovis-13	Mbovis-13A	Mbovis-13A1	af	NC_002945.4	248.6MB	303.6MB	2,876,111	99.14%	147.1	238.9	74922	1	619		676773677777600	SB0121	6F-5F-5E-7F-FF-60	1101111101111110111101111111111111111100000
2004	04-2676	PRJNA251692	SAMN03300269	SRS838838	Fed	UNK	04-2676_CA_Untraceable_Fed	Mbovis-19			af	NC_002945.4	283.2MB	310.7MB	2,837,524	99.56%	143.2	237.9	71437	0	528		676573777776600	SB1758	6F-57-5F-7F-FE-60	1101111101011110111111111111111111101100000
2004	04-6082	PRJNA251692	SAMN03300277	SRS838830	Fed	UNK	04-6082_AZ_untraceable	Mbovis-23	Mbovis-23D		af	NC_002945.4	399.6MB	450.1MB	4,459,149	99.85%	209.8	225.6	109802	0	344		264073777777600	SB0673	2D-3-5F-7F-FF-60	0101101000001110111111111111111111111100000
2004	04-8419	PRJNA251692	SAMN03300291	SRS838816	Fed	UNK	04-8419_UNK_TX_Fed	Mbovis-17	Mbovis-17B	Mbovis-17B4	af	NC_002945.4	212.8MB	227.0MB	2,152,828	99.87%	105.6	230.4	54002	0	323		664073717700600	SB2014	6D-3-5F-1F-C0-60	1101101000001110111110011111110000001100000
2005	05-4451	PRJNA251692	SAMN03300306	SRS838804	Fed	UNK	05-4451_UNK_NE_Fed	Mbovis-23	Mbovis-23A	Mbovis-23A1	af	NC_002945.4	159.1MB	174.0MB	1,716,778	99.89%	74.7	229.3	61934	0	331		264073777777600	SB0673	2D-3-5F-7F-FF-60	0101101000001110111111111111111111111100000
2005	05-7231	PRJNA251692	SAMN03300319	SRS838788	Fed	UNK	05-7231_UNK_TX_Fed	Mbovis-23	Mbovis-23D		af	NC_002945.4	152.4MB	176.8MB	1,819,418	99.78%	93.0	235.6	30969	6	348		264073777777600	SB0673	2D-3-5F-7F-FF-60	0101101000001110111111111111111111111100000
2005	05-7509	PRJNA251692	SAMN03300321	SRS838785	Fed	UNK	05-7509_UNK_TX_Fed	Mbovis-15			af	NC_002945.4	244.3MB	267.9MB	2,860,118	99.82%	147.0	235.0	38481	0	342		664033777776600	SB1499	6D-1-5F-7F-FE-60	1101101000000110111111111111111111101100000
2005	05-7510	PRJNA251692	SAMN03300322	SRS838221	Fed	UNK	05-7510_UNK_TX_Fed	Mbovis-15			af	NC_002945.4	178.5MB	200.0MB	2,096,908	99.79%	107.5	234.5	22205	0	337		664033777776600	SB1499	6D-1-5F-7F-FE-60	1101101000000110111111111111111111101100000
2005	05-7512	PRJNA251692	SAMN03300323	SRS838787	Fed	UNK	05-7512_UNK_TX_Fed	Mbovis-15			af	NC_002945.4	143.1MB	162.3MB	1,684,149	99.74%	86.8	235.5	14752	0	334		664033777776600	SB1499	6D-1-5F-7F-FE-60	1101101000000110111111111111111111101100000
2005	05-8434	PRJNA251692	SAMN03300326	SRS838786	Fed	UNK	05-8434_UNK_TX_Cattle	Mbovis-15			af	NC_002945.4	162.7MB	196.4MB	1,957,532	99.81%	98.7	233.1	35308	0	339		664033777776600	SB1499	6D-1-5F-7F-FE-60	1101101000000110111111111111111111101100000
2005	05-8963	PRJNA251692	SAMN03300329	SRS838784	Fed	UNK	05-8963_UNK_TX_Cattle	Mbovis-15			af	NC_002945.4	250.0MB	267.2MB	2,644,358	99.87%	122.0	222.9	81524	0	336		664033777776600	SB1499	6D-1-5F-7F-FE-60	1101101000000110111111111111111111101100000
2005	05-8966	PRJNA251692	SAMN03300330	SRS838779	Fed	UNK	05-8966_UNK_TX_Cattle	Mbovis-15			af	NC_002945.4	617.6MB	722.3MB	6,681,573	99.88%	339.8	237.9	231961	1	339		664033777776600	SB1499	6D-1-5F-7F-FE-60	1101101000000110111111111111111111101100000
2005	05-9659	PRJNA251692	SAMN03300336	SRS838776	Fed	UNK	05-9659_UNK_TX_Fed	Mbovis-17	Mbovis-17C		af	NC_002945.4	316.4MB	336.9MB	3,434,307	99.78%	154.8	220.6	131721	0	348		664073777777600	SB0140	6D-3-5F-7F-FF-60	1101101000001110111111111111111111111100000
2005	05-1239	PRJNA251692	SAMN03300294	SRS838815	Fed	UNK	05-1239_UNK_AZ_Fed	Mbovis-23	Mbovis-23C		af	NC_002945.4	213.8MB	244.4MB	2,752,999	99.77%	130.6	233.6	83891	0	332		71777777600	SB1745	0-3-4F-7F-FF-60	0000000000001110011111111111111111111100000
2005	05-1686	PRJNA251692	SAMN03300299	SRS838810	Fed	UNK	05-1686_UNK_TX_Event-Roping	Mbovis-17	Mbovis-17B	Mbovis-17B1	af	NC_002945.4	192.6MB	210.7MB	1,975,892	99.85%	99.0	243.4	58016	0	324		664073777700600	SB0971	6D-3-5F-7F-C0-60	1101101000001110111111111111110000001100000
2006	06-5439	PRJNA251692	SAMN03300375	SRS838737	Fed	Unk	06-5439_UNK_KS_Fed	Mbovis-17	Mbovis-17B	Mbovis-17B1	af	NC_002945.4	336.9MB	373.7MB	3,786,146	99.88%	179.2	220.1	94286	12	330		644073777700600	SB1757	69-3-5F-7F-C0-60	1101001000001110111111111111110000001100000
2008	08-3549	PRJNA251692	SAMN03300478	SRS838630	Fed	UNK	08-3549_UNK_KS_Fed	Mbovis-07	Mbovis-07B	Mbovis-07B2	af	NC_002945.4	148.7MB	162.6MB	1,657,894	99.71%	72.9	217.4	37379	0	521		676573777077600	SB0327	6F-57-5F-7E-3F-60	1101111101011110111111111110001111111100000
2008	08-4496	PRJNA251692	SAMN03300483	SRS838625	Fed	UNK	08-4496_UNK_TX_Event-Roping	Mbovis-17	Mbovis-17B	Mbovis-17B3	af	NC_002945.4	107.8MB	125.8MB	1,257,208	99.65%	64.9	237.0	8888	0	349		664073777700600	SB0971	6D-3-5F-7F-C0-60	1101101000001110111111111111110000001100000
2008	08-4497	PRJNA251692	SAMN03300484	SRS838624	Fed	UNK	08-4497_UNK_TX_Event-Roping	Mbovis-17	Mbovis-17B	Mbovis-17B3	af	NC_002945.4	139.5MB	166.4MB	1,621,755	99.74%	82.4	234.7	14653	0	350		664073777700600	SB0971	6D-3-5F-7F-C0-60	1101101000001110111111111111110000001100000
2008	08-4512	PRJNA251692	SAMN03300485	SRS838629	Fed	UNK	08-4512_UNK_TX_Event-Roping	Mbovis-17	Mbovis-17B	Mbovis-17B3	af	NC_002945.4	243.6MB	266.9MB	2,628,988	99.86%	120.5	221.4	76586	1	352		664073777700600	SB0971	6D-3-5F-7F-C0-60	1101101000001110111111111111110000001100000
2008	08-4513	PRJNA251692	SAMN03300486	SRS838627	Fed	UNK	08-4513_UNK_TX_Event-Roping	Mbovis-17	Mbovis-17B	Mbovis-17B3	af	NC_002945.4	137.8MB	143.5MB	1,338,917	99.75%	63.6	225.3	18906	0	345		664073777700600	SB0971	6D-3-5F-7F-C0-60	1101101000001110111111111111110000001100000
2008	08-4514	PRJNA251692	SAMN03300487	SRS838623	Fed	UNK	08-4514_UNK_TX_Event-Roping	Mbovis-17	Mbovis-17B	Mbovis-17B3	af	NC_002945.4	129.9MB	157.9MB	1,543,071	99.72%	78.6	234.4	12751	0	347		664073777700600	SB0971	6D-3-5F-7F-C0-60	1101101000001110111111111111110000001100000
2008	08-4515	PRJNA251692	SAMN03300488	SRS838622	Fed	UNK	08-4515_UNK_TX_Event-Roping	Mbovis-17	Mbovis-17B	Mbovis-17B3	af	NC_002945.4	154.5MB	180.2MB	1,752,079	99.69%	91.9	239.4	30499	14	351		664073777700600	SB0971	6D-3-5F-7F-C0-60	1101101000001110111111111111110000001100000
2008	08-4516	PRJNA251692	SAMN03300489	SRS838618	Fed	UNK	08-4516_UNK_TX_Event-Roping	Mbovis-17	Mbovis-17B	Mbovis-17B3	af	NC_002945.4	167.7MB	193.4MB	2,006,181	99.77%	96.9	222.3	40991	0	350		664073777700600	SB0971	6D-3-5F-7F-C0-60	1101101000001110111111111111110000001100000
2008	08-4518	PRJNA251692	SAMN03300491	SRS838620	Fed	UNK	08-4518_UNK_TX_Event-Roping	Mbovis-17	Mbovis-17B	Mbovis-17B3	af	NC_002945.4	202.9MB	232.2MB	2,434,882	99.78%	115.1	218.0	48451	0	355		664073777700600	SB0971	6D-3-5F-7F-C0-60	1101101000001110111111111111110000001100000
2008	08-4519	PRJNA251692	SAMN03300492	SRS838616	Fed	UNK	08-4519_UNK_TX_Event-Roping	Mbovis-17	Mbovis-17B	Mbovis-17B3	af	NC_002945.4	168.0MB	168.9MB	1,688,094	99.80%	78.7	219.1	28679	0	349		664073777700600	SB0971	6D-3-5F-7F-C0-60	1101101000001110111111111111110000001100000
2008	08-4520	PRJNA251692	SAMN03300493	SRS838615	Fed	UNK	08-4520_UNK_TX_Event-Roping	Mbovis-17	Mbovis-17B	Mbovis-17B3	af	NC_002945.4	127.6MB	149.0MB	1,445,984	99.65%	76.6	242.1	21716	3	353		664073777700600	SB0971	6D-3-5F-7F-C0-60	1101101000001110111111111111110000001100000
2008	08-4521	PRJNA251692	SAMN03300494	SRS838621	Fed	UNK	08-4521_UNK_TX_Event-Roping	Mbovis-17	Mbovis-17B	Mbovis-17B3	af	NC_002945.4	242.7MB	281.7MB	2,785,170	99.75%	146.3	240.5	44776	1	354		664073777700600	SB0971	6D-3-5F-7F-C0-60	1101101000001110111111111111110000001100000
2008	08-4522	PRJNA251692	SAMN03300495	SRS838617	Fed	UNK	08-4522_UNK_TX_Event-Roping	Mbovis-17	Mbovis-17B	Mbovis-17B3	af	NC_002945.4	128.9MB	146.8MB	1,510,457	99.69%	77.2	234.1	11728	0	349		664073777700600	SB0971	6D-3-5F-7F-C0-60	1101101000001110111111111111110000001100000
2008	08-4523	PRJNA251692	SAMN03300496	SRS838614	Fed	UNK	08-4523_UNK_TX_Event-Roping	Mbovis-17	Mbovis-17B	Mbovis-17B3	af	NC_002945.4	243.4MB	276.3MB	2,964,077	99.82%	141.0	218.7	63014	0	354		664073777700600	SB0971	6D-3-5F-7F-C0-60	1101101000001110111111111111110000001100000
2008	08-4524	PRJNA251692	SAMN03300497	SRS838613	Fed	UNK	08-4524_UNK_TX_Event-Roping	Mbovis-17	Mbovis-17B	Mbovis-17B3	af	NC_002945.4	147.1MB	161.0MB	1,571,057	99.71%	81.4	234.9	13135	1438	348		664073777700600	SB0971	6D-3-5F-7F-C0-60	1101101000001110111111111111110000001100000
2008	08-5295	PRJNA251692	SAMN03300506	SRS838602	Fed	UNK	08-5295_UNK_ID_Event-Roping	Mbovis-23	Mbovis-23B	Mbovis-23B2	af	NC_002945.4	351.0MB	366.1MB	3,640,064	99.88%	179.0	231.2	104497	0	342		264073777777600	SB0673	2D-3-5F-7F-FF-60	0101101000001110111111111111111111111100000
2008	08-5820	PRJNA251692	SAMN03300511	SRS838599	Fed	UNK	08-5820_UNK_TX_Event-Roping	Mbovis-17	Mbovis-17B	Mbovis-17B3	af	NC_002945.4	307.0MB	340.8MB	3,195,902	99.85%	151.3	227.6	90866	0	360		664073777700600	SB0971	6D-3-5F-7F-C0-60	1101101000001110111111111111110000001100000
2008	08-6018	PRJNA251692	SAMN03300512	SRS838604	Fed	UNK	08-6018_UNK_TX_Event-Roping	Mbovis-17	Mbovis-17B	Mbovis-17B3	af	NC_002945.4	284.1MB	300.3MB	3,009,755	99.87%	140.2	221.5	78564	0	360		664073777700600	SB0971	6D-3-5F-7F-C0-60	1101101000001110111111111111110000001100000
2008	08-6606	PRJNA251692	SAMN03300514	SRS838596	Fed	UNK	08-6606_UNK_TX_Fed	Mbovis-04	Mbovis-04A		af	NC_002945.4	390.6MB	402.0MB	4,034,533	99.67%	190.6	224.5	133004	4	548		640013777777600	SB0145	68-0-5F-7F-FF-60	1101000000000010111111111111111111111100000
2009	09-3257	PRJNA251692	SAMN03300532	SRS838578	Fed	UNK	09-3257_UNK_TX_Fed	Mbovis-24			af	NC_002945.4	138.5MB	152.9MB	1,628,459	99.74%	83.3	234.0	13338	0	350		264073777777600	SB0673	2D-3-5F-7F-FF-60	0101101000001110111111111111111111111100000
2009	09-5743	PRJNA251692	SAMN03300560	SRS838549	Fed	UNK	09-5743_UNK_TX_Fed	Mbovis-23	Mbovis-23A	Mbovis-23A1	af	NC_002945.4	122.2MB	138.1MB	1,443,045	99.84%	74.5	243.3	24861	0	355		264073777777600	SB0673	2D-3-5F-7F-FF-60	0101101000001110111111111111111111111100000
2009	09-1465	PRJNA251692	SAMN03300528	SRS838582	Fed	UNK	09-1465_UNK_LA_Event-Roping	Mbovis-16	Mbovis-16B		af	NC_002945.4	320.8MB	362.9MB	3,474,293	99.87%	165.5	227.5	85909	0	355		264073777777600	SB0673	2D-3-5F-7F-FF-60	0101101000001110111111111111111111111100000
2010	10-2758	PRJNA251692	SAMN03300606	SRS838504	Affected herd	UNK	10-2758_UNK_MS_Event-Roping	Mbovis-16			af	NC_002945.4	485.4MB	510.0MB	4,587,890	99.85%	223.2	232.7	116575	0	337		264073777777600	SB0673	2D-3-5F-7F-FF-60	0101101000001110111111111111111111111100000
2011	11-2607	PRJNA251692	SAMN03300638	SRS838475	Fed	UNK	11-2607_UNK_TX_Fed	Mbovis-17	Mbovis-17A		af	NC_002945.4	323.7MB	346.0MB	3,407,416	99.86%	176.7	237.2	66050	0	342		664073777777600	SB0140	6D-3-5F-7F-FF-60	1101101000001110111111111111111111111100000
2011	11-5035	PRJNA251692	SAMN03300645	SRS838463	Fed	UNK	11-5035_UNK_TX_Fed	Mbovis-23	Mbovis-23A	Mbovis-23A1	af	NC_002945.4	270.0MB	297.4MB	2,690,595	99.56%	133.2	239.7	46804	0	335		264073777777600	SB0673	2D-3-5F-7F-FF-60	0101101000001110111111111111111111111100000
2011	11-6825	PRJNA251692	SAMN03300657	SRS838453	Fed	UNK	11-6825_UNK_TX_Fed	Mbovis-06	Mbovis-06A		af	NC_002945.4	254.7MB	287.5MB	2,507,434	99.55%	117.8	236.3	82660	0	534		640013777777600	SB0145	68-0-5F-7F-FF-60	1101000000000010111111111111111111111100000
2011	11-7164	PRJNA251692	SAMN03300661	SRS838449	Fed	UNK	11-7164_UNK_CO_Fed	Mbovis-06	Mbovis-06A		af	NC_002945.4	242.1MB	270.9MB	2,423,448	99.53%	117.8	238.6	39821	0	538		640013777777600	SB0145	68-0-5F-7F-FF-60	1101000000000010111111111111111111111100000
2011	11-7165	PRJNA251692	SAMN03300662	SRS838448	Fed	UNK	11-7165_UNK_CO_Fed	Mbovis-06	Mbovis-06A		af	NC_002945.4	354.4MB	412.7MB	3,104,693	99.57%	151.5	236.8	101340	4927	546		640013777777600	SB0145	68-0-5F-7F-FF-60	1101000000000010111111111111111111111100000
2011	11-8257	PRJNA251692	SAMN03300666	SRS838440	Fed	UNK	11-8257_UNK_TX_Cattle	Mbovis-07	Mbovis-07B	Mbovis-07B3	af	NC_002945.4	290.2MB	317.0MB	2,936,581	99.60%	150.9	238.1	57461	0	541		76573777077600	SB1216	F-57-5F-7E-3F-60	0001111101011110111111111110001111111100000
2011	11-1557	PRJNA251692	SAMN03300635	SRS838473	Fed	UNK	11-1557_UNK_TX_Fed	Mbovis-17	Mbovis-17B	Mbovis-17B1	af	NC_002945.4	239.8MB	266.7MB	2,325,235	99.77%	119.1	240.3	44543	0	328		664073777700600	SB0971	6D-3-5F-7F-C0-60	1101101000001110111111111111110000001100000
2012	12-7404	PRJNA251692	SAMN03300704	SRS838405	Fed	UNK	12-7404_UNK_TX_Fed	Mbovis-07	Mbovis-07B		af	NC_002945.4	445.3MB	467.8MB	4,448,206	99.68%	205.8	221.3	111017	0	543		676573777077600	SB0327	6F-57-5F-7E-3F-60	1101111101011110111111111110001111111100000
2013	13-3430	PRJNA251692	SAMN03300779	SRS838329	Fed	UNK	13-3430_UNK_TX_Fed	Mbovis-16			af	NC_002945.4	202.4MB	226.7MB	2,719,887	99.87%	125.8	219.8	62980	0	344		264073777777600	SB0673	2D-3-5F-7F-FF-60	0101101000001110111111111111111111111100000
2013	13-4685	PRJNA251692	SAMN03300790	SRS838309	Fed	UNK	13-4685_UNK_TX_Fed	Mbovis-04	Mbovis-04C		af	NC_002945.4	411.2MB	440.5MB	4,810,823	99.61%	234.6	226.5	156522	0	546		640013377777600	SB1040	68-0-5B-7F-FF-60	1101000000000010110111111111111111111100000
2013	13-5449	PRJNA251692	SAMN03300793	SRS838307	Fed	UNK	13-5449_UNK_TX_Fed	Mbovis-22			af	NC_002945.4	210.1MB	201.2MB	2,012,895	99.86%	100.5	237.2	45434	0	323		664073777777600	SB0140	6D-3-5F-7F-FF-60	1101101000001110111111111111111111111100000
2015	15-0602	PRJNA251692	SAMN09284193	SRS3359592	Fed	UNK	15-0602_UNK_TX_Fed	Mbovis-15			af	NC_002945.4	226.7MB	249.5MB	2,549,865	99.60%	132.0	234.2	32106	0	368		664033777776600	SB1499	6D-1-5F-7F-FE-60	1101101000000110111111111111111111101100000
2016	16-0285	PRJNA251692	SAMN09284242	SRS3359554	Fed	UNK	16-0285_AZ_CA-HO-Steer	Mbovis-20			af	NC_002945.4	179.3MB	194.2MB	1,778,649	99.41%	91.8	240.6	15738	1	532		640013777773600	SB2100	68-0-5F-7F-FB-60	1101000000000010111111111111111110111100000
2016	16-6925	PRJNA251692	SAMN09284281	SRS3359708	Fed	UNK	16-6925_UNK_TX_Fed	Mbovis-17	Mbovis-17B	Mbovis-17B4	af	NC_002945.4	181.1MB	206.1MB	2,016,260	99.66%	106.0	238.7	17473	0	325		664073777700600	SB0971	6D-3-5F-7F-C0-60	1101101000001110111111111111110000001100000
2017	17-3994	PRJNA251692	SAMN09284396	SRS3359913	Fed	UNK	17-3994_UNK_TX_Fed	Mbovis-17	Mbovis-17B	Mbovis-17B5	af	NC_002945.4	150.7MB	166.1MB	1,562,291	99.66%	79.7	234.4	12376	2	320		664073777700600	SB0971	6D-3-5F-7F-C0-60	1101101000001110111111111111110000001100000
2017	17-5327	PRJNA251692	SAMN09284399	SRS3359915	Fed	UNK	17-5327_AZ_TB-635_RopingSteer	Mbovis-14	Mbovis-14B	Mbovis-14B3	af	NC_002945.4	177.3MB	192.3MB	1,753,958	99.57%	91.7	243.5	14914	1	680		666773677777600	SB0265	6D-5F-5E-7F-FF-60	1101101101111110111101111111111111111100000
1990	90-2920	PRJNA251692	SAMN09284428	SRS3359892	Affected herd	US	90-2920_OK_Beef_89_F	Mbovis-06	Mbovis-06A		af	NC_002945.4	178.7MB	208.5MB	2,023,236	99.55%	105.8	238.3	18348	1	536		640013777777600	SB0145	68-0-5F-7F-FF-60	1101000000000010111111111111111111111100000
1991	91-4755	PRJNA251692	SAMN03300835	SRS838253	Affected herd	US	91-4755_TX_Dairy_90-A	Mbovis-13	Mbovis-13A	Mbovis-13A3	af	NC_002945.4	137.2MB	153.0MB	1,542,095	99.12%	78.0	236.5	26268	1	631		676773677777600	SB0121	6F-5F-5E-7F-FF-60	1101111101111110111101111111111111111100000
1991	91-2198	PRJNA251692	SAMN03300830	SRS838259	Farmed cervid	US	91-2198_MT_Cervid_91-A	Mbovis-14	Mbovis-14B		af	NC_002945.4	319.7MB	331.3MB	3,255,816	99.79%	140.6	204.2	56995	1	669		666773677777600	SB0265	6D-5F-5E-7F-FF-60	1101101101111110111101111111111111111100000
1991	91-2202	PRJNA251692	SAMN03300831	SRS838260	Farmed cervid	US	91-2202_MT_Cervid_91-A	Mbovis-14	Mbovis-14B		af	NC_002945.4	187.8MB	199.7MB	1,874,180	99.79%	89.4	229.4	31046	1	671		666773677777600	SB0265	6D-5F-5E-7F-FF-60	1101101101111110111101111111111111111100000
1991	91-2299	PRJNA251692	SAMN03300832	SRS838256	Farmed cervid	US	91-2299_NY_Fallow_deer	Mbovis-08			af	NC_002945.4	284.5MB	330.5MB	3,196,275	99.37%	151.5	227.5	74689	1	682		600673777777600	SB1069	60-1B-5F-7F-FF-60	1100000001101110111111111111111111111100000
1991	91-2962	PRJNA251692	SAMN09284431	SRS3359910	Farmed cervid	US	91-2962_OK_Zoo_Park_91_A	Mbovis-17			af	NC_002945.4	140.0MB	153.9MB	1,407,916	99.63%	73.4	241.5	9072	0	325		664053777777600	SB1531	6D-2-5F-7F-FF-60	1101101000001010111111111111111111111100000
1991	91-3135	PRJNA251692	SAMN09284432	SRS3359957	Affected herd	US	91-3135_MT_Beef_91-A	Mbovis-24			af	NC_002945.4	175.4MB	184.5MB	1,736,373	99.66%	90.7	240.7	13023	0	333		264073777777600	SB0673	2D-3-5F-7F-FF-60	0101101000001110111111111111111111111100000
1991	91-3701	PRJNA251692	SAMN03300833	SRS838257	Farmed cervid	US	91-3701_CO_Cervid_91-A	Mbovis-14	Mbovis-14B		af	NC_002945.4	675.5MB	681.3MB	6,267,312	99.64%	300.0	232.2	217329	179	696		666773677777600	SB0265	6D-5F-5E-7F-FF-60	1101101101111110111101111111111111111100000
1991	91-3706	PRJNA251692	SAMN03300834	SRS838254	Farmed cervid	US	91-3706_CO_Cervid_91-A	Mbovis-14	Mbovis-14B		af	NC_002945.4	232.0MB	261.8MB	2,510,127	99.83%	121.0	230.3	57701	1	679		666773677777600	SB0265	6D-5F-5E-7F-FF-60	1101101101111110111101111111111111111100000
1991	91-3945	PRJNA251692	SAMN09284433	SRS3359954	Farmed cervid	US	91-3945_CO_Cervid_91-A	Mbovis-14	Mbovis-14B		af	NC_002945.4	205.6MB	221.2MB	2,173,436	99.66%	112.4	234.7	22336	3	687		666773677777600	SB0265	6D-5F-5E-7F-FF-60	1101101101111110111101111111111111111100000
1992	92-6735	PRJNA251692	SAMN09284457	SRS3359773	Affected herd	US	92-6735_TX_Dairy_92-C	Mbovis-16	Mbovis-16E		af	NC_002945.4	152.8MB	164.7MB	1,584,370	99.67%	84.0	239.6	9647	1	330		264073777777600	SB0673	2D-3-5F-7F-FF-60	0101101000001110111111111111111111111100000
1992	92-5278	PRJNA251692	SAMN09284454	SRS3359768	Case	US	92-5278_CAN_Beef-TB635	Mbovis-18	Mbovis-18A		af	NC_002945.4	192.5MB	202.5MB	2,003,135	99.47%	105.1	238.6	19585	0	486		656573377603600	SB1071	6B-57-5B-7F-83-60	1101011101011110110111111111100000111100000
1992	92-0640	PRJNA251692	SAMN09284442	SRS3359611	Farmed cervid	US	92-0640_LA_Zoo_Park_91-A	Mbovis-04B8	Mbovis-12		af	NC_002945.4	185.6MB	209.3MB	1,921,780	99.66%	99.1	240.6	18142	3	652		676773677777600	SB0121	6F-5F-5E-7F-FF-60	1101111101111110111101111111111111111100000
1992	92-2591	PRJNA251692	SAMN03300837	SRS838250	Farmed cervid	US	92-2591_NY_Cervid_92-A	Mbovis-08			af	NC_002945.4	162.2MB	172.0MB	1,640,682	99.42%	81.6	237.1	20655	2	676		600673777777600	SB1069	60-1B-5F-7F-FF-60	1100000001101110111111111111111111111100000
1992	92-6302	PRJNA251692	SAMN09284456	SRS3359775	Farmed cervid	US	92-6302_OK_Zoo_Park_91-A	Mbovis-17			af	NC_002945.4	167.7MB	188.8MB	1,823,420	99.75%	96.5	239.8	16937	0	329		664053777777600	SB1531	6D-2-5F-7F-FF-60	1101101000001010111111111111111111111100000
1992	92-3043	PRJNA251692	SAMN03300838	SRS838258	Affected herd	US	92-3043_NY_Cervid_92-B	Mbovis-14	Mbovis-14B	Mbovis-14B2	af	NC_002945.4	337.8MB	356.4MB	3,296,808	99.77%	163.1	231.5	58535	2	675		666773677777600	SB0265	6D-5F-5E-7F-FF-60	1101101101111110111101111111111111111100000
1992	92-3392	PRJNA251692	SAMN09284448	SRS3359609	Affected herd	US	92-3392_TX_Dairy_92-A	Mbovis-16	Mbovis-16D		af	NC_002945.4	190.3MB	207.4MB	2,060,055	99.71%	107.0	236.9	21070	2	343		264073777777600	SB0673	2D-3-5F-7F-FF-60	0101101000001110111111111111111111111100000
1992	92-3833	PRJNA251692	SAMN03300839	SRS838249	Affected herd	US	92-3833_NY_Cervid_92-A	Mbovis-08			af	NC_002945.4	682.7MB	733.4MB	6,944,419	99.61%	324.1	223.3	245460	1	690		600673777777600	SB1069	60-1B-5F-7F-FF-60	1100000001101110111111111111111111111100000
1993	93-2054	PRJNA251692	SAMN09284458	SRS3359772	Affected herd	US	93-2054_TX_Dairy_92-C	Mbovis-16	Mbovis-16E		af	NC_002945.4	217.0MB	232.1MB	2,192,100	99.71%	111.3	236.9	26942	0	333		264073777777600	SB0673	2D-3-5F-7F-FF-60	0101101000001110111111111111111111111100000
1993	93-2159	PRJNA251692	SAMN09284459	SRS3359770	Affected herd	US	93-2159_TX_Dairy_92-C	Mbovis-16	Mbovis-16E		af	NC_002945.4	154.8MB	168.5MB	1,516,449	99.58%	78.6	242.9	13050	0	324		264073777777600	SB0673	2D-3-5F-7F-FF-60	0101101000001110111111111111111111111100000
1993	93-2248	PRJNA251692	SAMN09284460	SRS3359765	Affected herd	US	93-2248_TX_Dairy_92-C	Mbovis-16	Mbovis-16E		af	NC_002945.4	217.8MB	235.0MB	2,211,312	99.73%	111.5	235.1	22148	0	332		264073777777600	SB0673	2D-3-5F-7F-FF-60	0101101000001110111111111111111111111100000
1993	93-2409	PRJNA251692	SAMN09284462	SRS3359927	Affected herd	US	93-2409_TX_Dairy_92-C	Mbovis-16	Mbovis-16E		af	NC_002945.4	274.7MB	295.5MB	2,961,245	99.80%	142.5	223.8	39647	0	336		264073777777600	SB0673	2D-3-5F-7F-FF-60	0101101000001110111111111111111111111100000
1993	93-2304	PRJNA251692	SAMN09284461	SRS3359764	Affected herd	US	93-2304_TX_Dairy_92-C	Mbovis-16	Mbovis-16E		af	NC_002945.4	192.3MB	208.1MB	1,898,185	99.69%	96.0	239.0	22867	1	334		264073777777600	SB0673	2D-3-5F-7F-FF-60	0101101000001110111111111111111111111100000
1993	93-3531	PRJNA251692	SAMN03300840	SRS838248	Farmed cervid	US	93-3531_NY_Deer	Mbovis-08			af	NC_002945.4	161.1MB	171.2MB	1,591,492	99.44%	72.0	232.5	42125	1	680		600673777777600	SB1069	60-1B-5F-7F-FF-60	1100000001101110111111111111111111111100000
1994	94-1195	PRJNA251692	SAMN03300843	SRS838255	Affected herd	US	94-1195_TX_Beef_93-A	Mbovis-21	Mbovis-21A	Mbovis-21Awild	af	NC_002945.4	356.2MB	376.4MB	3,611,683	99.76%	173.6	229.9	78889	2	822		676773777777600	SB0120	6F-5F-5F-7F-FF-60	1101111101111110111111111111111111111100000
1994	94-2476	PRJNA251692	SAMN09284469	SRS3359921	Affected herd	US	94-2476_PRI_CATTLE	Mbovis-09			af	NC_002945.4	210.8MB	229.2MB	2,211,052	99.67%	114.4	234.6	23353	14	165		664073777777600	SB0140	6D-3-5F-7F-FF-60	1101101000001110111111111111111111111100000
1994	94-3152	PRJNA251692	SAMN09284471	SRS3359931	Affected herd	US	94-3152_VA_Cattle	Mbovis-19			af	NC_002945.4	207.4MB	229.8MB	2,191,063	99.47%	112.7	233.3	20801	41	504		676573777777600	SB0130	6F-57-5F-7F-FF-60	1101111101011110111111111111111111111100000
1994	94-4243	PRJNA251692	SAMN09284473	SRS3359515	Case	US	94-4243_MN_TB-635_Beef	Mbovis-14	Mbovis-14B		af	NC_002945.4	219.8MB	244.7MB	2,224,032	99.65%	111.9	239.2	24581	1	670		666773677777600	SB0265	6D-5F-5E-7F-FF-60	1101101101111110111101111111111111111100000
1994	94-2346	PRJNA251692	SAMN09284468	SRS3359922	Clinical	US	94-2346_TX_Zoo_Park_94-A	Mbovis-10	Mbovis-35		af	NC_002945.4	148.9MB	166.2MB	1,548,265	99.52%	81.5	239.7	9432	6	624		676773777777600	SB0120	6F-5F-5F-7F-FF-60	1101111101111110111111111111111111111100000
1994	94-0704	PRJNA251692	SAMN03300842	SRS838247	Farmed cervid	US	94-0704_MT_Cervid_93-B	Mbovis-14	Mbovis-14B		af	NC_002945.4	814.5MB	881.7MB	8,421,400	99.85%	393.1	226.0	294020	1	682		666773677777600	SB0265	6D-5F-5E-7F-FF-60	1101101101111110111101111111111111111100000
1994	94-2161	PRJNA251692	SAMN05560193	SRS1610138	Farmed cervid	US	94-2161_MT_Cervid_93-A	Mbovis-14	Mbovis-14B		af	NC_002945.4	273.5MB	276.4MB	11,398,162	99.84%	119.1	53.0	1200812	0	631		666773677777600	SB0265	6D-5F-5E-7F-FF-60	1101101101111110111101111111111111111100000
1994	94-3074	PRJNA251692	SAMN09284470	SRS3359930	Farmed cervid	US	94-3074_VT_Cervid_94-A	Mbovis-08			af	NC_002945.4	191.1MB	200.9MB	1,901,542	99.36%	88.7	211.3	15489	1632	691		600673777777600	SB1069	60-1B-5F-7F-FF-60	1100000001101110111111111111111111111100000
1994	94-1197	PRJNA251692	SAMN06847293	SRS2152563	Affected herd	US	94-1197_TX_Beef_93-A	Mbovis-21	Mbovis-21A	Mbovis-21Awild	af	NC_002945.4	119.2MB	140.8MB	1,382,627	99.69%	68.6	244.1	33736	2	798		676773777777600	SB0120	6F-5F-5F-7F-FF-60	1101111101111110111111111111111111111100000
1994	94-4159	PRJNA251692	SAMN09284472	SRS3359516	Clinical	US	94-4159_Zoo_Park_94-A	Mbovis-10	Mbovis-35		af	NC_002945.4	175.7MB	186.0MB	1,790,381	99.59%	94.5	240.7	17648	1	631		676773777777600	SB0120	6F-5F-5F-7F-FF-60	1101111101111110111111111111111111111100000
1994	94-5053	PRJNA251692	SAMN03300845	SRS838245	Affected herd	US	94-5053_VA_Cattle	Mbovis-19			af	NC_002945.4	156.0MB	177.2MB	2,121,764	99.67%	92.4	219.1	75197	0	514		676573777777600	SB0130	6F-57-5F-7F-FF-60	1101111101011110111111111111111111111100000
1995	95-0059	PRJNA251692	SAMN03300846	SRS838244	Farmed cervid	US	95-0059_MO_Cervid_93-A	Mbovis-08			af	NC_002945.4	501.6MB	539.8MB	4,803,677	99.51%	228.5	230.3	137784	1	691		600673777777600	SB1069	60-1B-5F-7F-FF-60	1100000001101110111111111111111111111100000
1995	95-2601	PRJNA251692	SAMN03300847	SRS838243	Wildlife	US	95-2601_MI_Cervid_95-A	Mbovis-16	Mbovis-16E		af	NC_002945.4	177.6MB	182.3MB	1,886,847	99.80%	90.3	228.6	45384	9	339		264073777777600	SB0673	2D-3-5F-7F-FF-60	0101101000001110111111111111111111111100000
1995	95-2811	PRJNA251692	SAMN09284492	SRS3359488	Wildlife	US	95-2811_MT_Wildlife_Coyote	Mbovis-14	Mbovis-14B		af	NC_002945.4	215.6MB	242.7MB	2,215,993	99.65%	112.9	240.6	21792	3	676		666773677777600	SB0265	6D-5F-5E-7F-FF-60	1101101101111110111101111111111111111100000
1996	96-0487	PRJNA251692	SAMN03300848	SRS838242	Affected herd	US	96-0487_NM_Dairy_95-A	Mbovis-13	Mbovis-13A	Mbovis-13A3	af	NC_002945.4	271.8MB	282.1MB	2,628,811	99.17%	102.7	230.3	80712	1	628		676773677777600	SB0121	6F-5F-5E-7F-FF-60	1101111101111110111101111111111111111100000
1996	96-3239	PRJNA251692	SAMN03300849	SRS838240	Affected herd	US	96-3239_TX_Dairy_96-A	Mbovis-13	Mbovis-13A	Mbovis-13A3	af	NC_002945.4	461.9MB	495.7MB	4,441,504	99.09%	207.4	227.1	117947	1	636		676773677777600	SB0121	6F-5F-5E-7F-FF-60	1101111101111110111101111111111111111100000
1996	96-3548	PRJNA251692	SAMN09284540	SRS3359976	Farmed cervid	US	96-3548_TX_Deer	Mbovis-13	Mbovis-13A	Mbovis-13A2	af	NC_002945.4	40.4MB	47.4MB	447,376	98.71%	24.1	245.1	3019	0	598		676773677777600	SB0121	6F-5F-5E-7F-FF-60	1101111101111110111101111111111111111100000
1997	97-3823	PRJNA251692	SAMN09284562	SRS3359697	Farmed cervid	US	97-3823_WI_Cervid_97-A	Mbovis-14	Mbovis-14B	Mbovis-14B2	af	NC_002945.4	161.2MB	172.6MB	1,633,538	99.56%	87.3	243.5	13016	1	684		666773677777600	SB0265	6D-5F-5E-7F-FF-60	1101101101111110111101111111111111111100000
1997	97-3824	PRJNA251692	SAMN09284563	SRS3359695	Farmed cervid	US	97-3824_WI_Cervid_97-A	Mbovis-14	Mbovis-14B	Mbovis-14B2	af	NC_002945.4	164.6MB	189.0MB	1,717,506	99.63%	90.7	242.8	15152	1	675		666773677777600	SB0265	6D-5F-5E-7F-FF-60	1101101101111110111101111111111111111100000
1997	97-3827	PRJNA251692	SAMN09284564	SRS3359852	Farmed cervid	US	97-3827_WI_Cervid_97-A	Mbovis-14	Mbovis-14B	Mbovis-14B2	af	NC_002945.4	302.0MB	305.8MB	12,640,760	99.86%	126.7	53.0	1777270	0	643		666773677777600	SB0265	6D-5F-5E-7F-FF-60	1101101101111110111101111111111111111100000
1997	97-3828	PRJNA251692	SAMN09284565	SRS3359699	Farmed cervid	US	97-3828_WI_Cervid_97-A	Mbovis-14	Mbovis-14B	Mbovis-14B2	af	NC_002945.4	154.0MB	160.2MB	1,425,022	99.57%	70.2	240.5	11151	1	673		666773677777600	SB0265	6D-5F-5E-7F-FF-60	1101101101111110111101111111111111111100000
1997	97-3830	PRJNA251692	SAMN09284566	SRS3359710	Farmed cervid	US	97-3830_WI_Cervid_97-A	Mbovis-14	Mbovis-14B	Mbovis-14B2	af	NC_002945.4	67.3MB	75.5MB	688,089	99.09%	36.7	243.1	2375	1	668		666773677777600	SB0265	6D-5F-5E-7F-FF-60	1101101101111110111101111111111111111100000
1997	97-3831	PRJNA251692	SAMN09284567	SRS3359709	Farmed cervid	US	97-3831_WI_Cervid_97-A	Mbovis-14	Mbovis-14B	Mbovis-14B2	af	NC_002945.4	164.3MB	185.6MB	1,738,432	99.58%	92.7	243.2	13867	1	688		666773677777600	SB0265	6D-5F-5E-7F-FF-60	1101101101111110111101111111111111111100000
1997	97-3832	PRJNA251692	SAMN09284568	SRS3359715	Farmed cervid	US	97-3832_WI_Cervid_97-A	Mbovis-14	Mbovis-14B	Mbovis-14B2	af	NC_002945.4	143.5MB	168.8MB	1,552,102	99.62%	80.1	237.9	12368	1	681		666773677777600	SB0265	6D-5F-5E-7F-FF-60	1101101101111110111101111111111111111100000
1997	97-3833	PRJNA251692	SAMN09284569	SRS3359713	Farmed cervid	US	97-3833_WI_Cervid_97-A	Mbovis-14	Mbovis-14B	Mbovis-14B2	af	NC_002945.4	148.1MB	171.8MB	1,598,654	99.56%	84.7	242.2	11983	1	680		666773677777600	SB0265	6D-5F-5E-7F-FF-60	1101101101111110111101111111111111111100000
1997	97-3834	PRJNA251692	SAMN09284570	SRS3359785	Farmed cervid	US	97-3834_WI_Cervid_97-A	Mbovis-14	Mbovis-14B	Mbovis-14B2	af	NC_002945.4	161.9MB	188.1MB	1,756,088	99.63%	92.7	241.3	14175	1	685		666773677777600	SB0265	6D-5F-5E-7F-FF-60	1101101101111110111101111111111111111100000
1997	97-3836	PRJNA251692	SAMN09284571	SRS3359783	Farmed cervid	US	97-3836_WI_Cervid_97-A	Mbovis-14	Mbovis-14B	Mbovis-14B2	af	NC_002945.4	140.1MB	168.7MB	1,523,473	99.60%	79.6	240.7	11500	1	678		666773677777600	SB0265	6D-5F-5E-7F-FF-60	1101101101111110111101111111111111111100000
1997	97-3839	PRJNA251692	SAMN03300854	SRS838235	Farmed cervid	US	97-3839_WI_Cervid_97-B	Mbovis-14	Mbovis-14B	Mbovis-14B2	af	NC_002945.4	506.2MB	537.3MB	5,023,525	99.81%	234.7	221.7	125632	1	685		666773677777600	SB0265	6D-5F-5E-7F-FF-60	1101101101111110111101111111111111111100000
1997	97-2362	PRJNA251692	SAMN03300851	SRS838241	Farmed cervid	US	97-2362_VA_Fallow_Deer	Mbovis-08			af	NC_002945.4	245.9MB	264.6MB	2,609,365	99.50%	127.1	229.8	51590	1	685		600673777777600	SB1069	60-1B-5F-7F-FF-60	1100000001101110111111111111111111111100000
1997	97-2516	PRJNA251692	SAMN03300852	SRS838237	Affected herd	US	97-2516_HI_Beef_97-A	Mbovis-05	Mbovis-05A		af	NC_002945.4	182.8MB	197.7MB	1,821,400	99.58%	84.8	230.6	46455	0	537		640013777777600	SB0145	68-0-5F-7F-FF-60	1101000000000010111111111111111111111100000
1997	97-3837	PRJNA251692	SAMN09284572	SRS3359893	Farmed cervid	US	97-3837_WI_Cervid_97-B	Mbovis-14	Mbovis-14B	Mbovis-14B2	af	NC_002945.4	194.6MB	208.4MB	1,836,762	99.65%	84.2	239.9	29365	1	671		666773677777600	SB0265	6D-5F-5E-7F-FF-60	1101101101111110111101111111111111111100000
1998	98-0863	PRJNA251692	SAMN09284577	SRS3359906	Farmed cervid	US	98-0863_WI_Cervid_97-A	Mbovis-14	Mbovis-14B	Mbovis-14B2	af	NC_002945.4	255.9MB	275.3MB	2,509,603	99.71%	126.7	238.4	30245	1	683		666773677777600	SB0265	6D-5F-5E-7F-FF-60	1101101101111110111101111111111111111100000
1998	98-1405	PRJNA251692	SAMN03300857	SRS838233	Farmed cervid	US	98-1405_WI_Cervid_97-A	Mbovis-14	Mbovis-14B	Mbovis-14B2	af	NC_002945.4	196.2MB	215.6MB	1,912,548	99.64%	96.5	239.9	20321	1	679		666773677777600	SB0265	6D-5F-5E-7F-FF-60	1101101101111110111101111111111111111100000
1998	98-0290	PRJNA251692	SAMN09284574	SRS3359890	Farmed cervid	US	98-0290_WI_Cervid_97-A	Mbovis-14	Mbovis-14B	Mbovis-14B2	af	NC_002945.4	178.8MB	201.6MB	2,049,134	99.71%	103.7	229.9	16774	1	691		666773677777600	SB0265	6D-5F-5E-7F-FF-60	1101101101111110111101111111111111111100000
1998	98-0858	PRJNA251692	SAMN03300856	SRS838234	Farmed cervid	US	98-0858_WI_Cervid_97-A	Mbovis-14	Mbovis-14B	Mbovis-14B2	af	NC_002945.4	160.6MB	169.8MB	1,717,771	99.81%	71.7	214.8	44767	1	673		666773677777600	SB0265	6D-5F-5E-7F-FF-60	1101101101111110111101111111111111111100000
1998	98-1399	PRJNA251692	SAMN09284579	SRS3359897	Farmed cervid	US	98-1399_WI_Cervid_97-A	Mbovis-14	Mbovis-14B	Mbovis-14B2	af	NC_002945.4	230.2MB	248.6MB	2,379,924	99.71%	115.8	226.9	24265	1	684		666773677777600	SB0265	6D-5F-5E-7F-FF-60	1101101101111110111101111111111111111100000
1998	98-1511	PRJNA251692	SAMN03300858	SRS838232	Farmed cervid	US	98-1511_KS_Cervid_98-A	Mbovis-14	Mbovis-14B	Mbovis-14B3	af	NC_002945.4	508.3MB	544.1MB	5,293,311	99.82%	238.6	212.4	125281	1	676		666773677777600	SB0265	6D-5F-5E-7F-FF-60	1101101101111110111101111111111111111100000
1999	99-2264	PRJNA251692	SAMN03300863	SRS838226	Affected herd	US	99-2264_WI_Cervid_99-B	Mbovis-14	Mbovis-14B	Mbovis-14B2	af	NC_002945.4	187.3MB	208.5MB	2,068,732	99.77%	99.6	235.7	31973	1	684		666773677777600	SB0265	6D-5F-5E-7F-FF-60	1101101101111110111101111111111111111100000
1999	99-2503	PRJNA251692	SAMN09284606	SRS3359779	Affected herd	US	99-2503_ND_Dairy_99-A	Mbovis-16	Mbovis-16B		af	NC_002945.4	218.7MB	252.1MB	2,255,121	99.71%	115.1	238.2	24986	2	339		264073777777600	SB0673	2D-3-5F-7F-FF-60	0101101000001110111111111111111111111100000
1999	99-2900	PRJNA251692	SAMN03300864	SRS838231	Affected herd	US	99-2900_ND_Dairy_99-A	Mbovis-16	Mbovis-16B		af	NC_002945.4	192.6MB	196.7MB	7,778,639	99.82%	82.1	53.0	738783	0	326		264073777777600	SB0673	2D-3-5F-7F-FF-60	0101101000001110111111111111111111111100000
1999	99-1691	PRJNA251692	SAMN09284603	SRS3359784	Affected herd	US	99-1691_ND_TB-635_Dairy	Mbovis-16	Mbovis-16B		af	NC_002945.4	282.5MB	327.3MB	3,100,386	99.78%	154.8	232.3	44013	2	344		264073777777600	SB0673	2D-3-5F-7F-FF-60	0101101000001110111111111111111111111100000
1999	99-1993	PRJNA251692	SAMN03300862	SRS838227	Affected herd	US	99-1993_ND_Dairy_99-A	Mbovis-16	Mbovis-16B		af	NC_002945.4	322.7MB	340.4MB	3,448,808	99.87%	159.2	227.8	97869	0	345		264073777777600	SB0673	2D-3-5F-7F-FF-60	0101101000001110111111111111111111111100000
1999	99-2505	PRJNA251692	SAMN09284607	SRS3359778	Affected herd	US	99-2505_ND_Dairy_99-A	Mbovis-16	Mbovis-16B		af	NC_002945.4	237.6MB	251.3MB	2,315,934	99.71%	120.6	238.7	24410	0	339		264073777777600	SB0673	2D-3-5F-7F-FF-60	0101101000001110111111111111111111111100000
1999	99-2553	PRJNA251692	SAMN09284608	SRS3359929	Affected herd	US	99-2553_ND_Dairy_99-A	Mbovis-16	Mbovis-16B		af	NC_002945.4	219.6MB	235.2MB	2,145,192	99.67%	110.6	237.2	20581	0	335		264073777777600	SB0673	2D-3-5F-7F-FF-60	0101101000001110111111111111111111111100000
2000	00-0121	PRJNA251692	SAMN03300050	SRS839053	Farmed cervid	US	00-0121_WI_Cervid_99-A	Mbovis-14	Mbovis-14B	Mbovis-14B2	af	NC_002945.4	332.2MB	371.2MB	3,690,743	99.81%	182.5	231.6	64441	1	683		666773677777600	SB0265	6D-5F-5E-7F-FF-60	1101101101111110111101111111111111111100000
2000	00-5480	PRJNA251692	SAMN04448487	SRS1269848	Clinical	US	00-5480_Elephant	Mbovis-29			af	NC_002945.4	191.4MB	204.6MB	1,834,475	99.39%	92.0	236.9	16237	1	670		616773777777600	SB0134	63-5F-5F-7F-FF-60	1100011101111110111111111111111111111100000
2001	01-5518	PRJNA251692	SAMN03300104	SRS839004	Affected herd	US	01-5518_KS_Beef_01-A	Mbovis-06	Mbovis-06B		af	NC_002945.4	145.7MB	156.1MB	1,532,433	99.54%	67.2	221.1	43347	0	537		640013777777600	SB0145	68-0-5F-7F-FF-60	1101000000000010111111111111111111111100000
2001	01-5862	PRJNA251692	SAMN09284087	SRS3359858	Affected herd	US	01-5862_TX_Beef_01-A	Mbovis-16	Mbovis-16E		af	NC_002945.4	225.1MB	253.4MB	2,370,560	99.75%	121.3	236.2	35089	0	340		264073777777600	SB0673	2D-3-5F-7F-FF-60	0101101000001110111111111111111111111100000
2001	01-5945	PRJNA251692	SAMN09284088	SRS3359856	Affected herd	US	01-5945_TX_Beef_01-A	Mbovis-16	Mbovis-16E		af	NC_002945.4	162.1MB	182.6MB	1,790,632	99.65%	93.7	237.3	16300	0	336		264073777777600	SB0673	2D-3-5F-7F-FF-60	0101101000001110111111111111111111111100000
2001	01-5946	PRJNA251692	SAMN09284089	SRS3359855	Affected herd	US	01-5946_TX_Beef_01-A	Mbovis-16	Mbovis-16E		af	NC_002945.4	144.2MB	162.4MB	1,673,145	99.66%	86.8	235.9	14185	0	339		264073777777600	SB0673	2D-3-5F-7F-FF-60	0101101000001110111111111111111111111100000
2001	01-5947	PRJNA251692	SAMN09284090	SRS3359854	Affected herd	US	01-5947_TX_Beef_01-A	Mbovis-16	Mbovis-16E		af	NC_002945.4	121.7MB	140.3MB	1,352,003	99.64%	71.1	239.7	10164	0	333		264073777777600	SB0673	2D-3-5F-7F-FF-60	0101101000001110111111111111111111111100000
2001	01-5948	PRJNA251692	SAMN09284091	SRS3360000	Affected herd	US	01-5948_TX_Beef_01-A	Mbovis-16	Mbovis-16E		af	NC_002945.4	100.4MB	113.7MB	1,033,402	99.58%	54.4	240.5	5732	0	332		264073777777600	SB0673	2D-3-5F-7F-FF-60	0101101000001110111111111111111111111100000
2001	01-5950	PRJNA251692	SAMN03300112	SRS838993	Affected herd	US	01-5950_TX_Beef_01-A	Mbovis-16	Mbovis-16E		af	NC_002945.4	425.1MB	462.0MB	4,120,962	99.84%	198.6	242.6	96083	0	347		264073777767600		2D-3-5F-7F-F7-60	0101101000001110111111111111111101111100000
2001	01-5951	PRJNA251692	SAMN09284092	SRS3359790	Affected herd	US	01-5951_TX_Beef_01-A	Mbovis-16	Mbovis-16E		af	NC_002945.4	163.8MB	182.7MB	1,842,635	99.67%	96.5	237.7	17297	0	339		264073777777600	SB0673	2D-3-5F-7F-FF-60	0101101000001110111111111111111111111100000
2001	01-5952	PRJNA251692	SAMN09284093	SRS3359791	Affected herd	US	01-5952_TX_Beef_01-A	Mbovis-16	Mbovis-16E		af	NC_002945.4	59.2MB	70.3MB	650,037	99.44%	34.3	243.3	4182	0	327		264073777777600	SB0673	2D-3-5F-7F-FF-60	0101101000001110111111111111111111111100000
2001	01-6030	PRJNA251692	SAMN09284094	SRS3359788	Affected herd	US	01-6030_TX_Beef_01-A	Mbovis-16	Mbovis-16E		af	NC_002945.4	214.8MB	240.0MB	2,286,959	99.71%	116.5	234.7	30596	0	342		264073777777600	SB0673	2D-3-5F-7F-FF-60	0101101000001110111111111111111111111100000
2001	01-6031	PRJNA251692	SAMN09284095	SRS3359789	Affected herd	US	01-6031_TX_Beef_01-A	Mbovis-16	Mbovis-16E		af	NC_002945.4	138.6MB	150.1MB	1,514,488	99.63%	79.6	238.6	11667	1	337		264073777777600	SB0673	2D-3-5F-7F-FF-60	0101101000001110111111111111111111111100000
2001	01-6032	PRJNA251692	SAMN09284096	SRS3359795	Affected herd	US	01-6032_TX_Beef_01-A	Mbovis-16	Mbovis-16E		af	NC_002945.4	251.0MB	275.3MB	2,670,011	99.76%	136.3	234.9	42498	0	339		264073777777600	SB0673	2D-3-5F-7F-FF-60	0101101000001110111111111111111111111100000
2001	01-1890	PRJNA251692	SAMN03300066	SRS839037	Case	US	01-1890_SD_Untraceable_Beef	Mbovis-14	Mbovis-14B		af	NC_002945.4	171.0MB	173.5MB	5,613,681	99.66%	65.7	53.0	85755	0	641		666773677777600	SB0265	6D-5F-5E-7F-FF-60	1101101101111110111101111111111111111100000
2001	01-1951	PRJNA251692	SAMN03300068	SRS839036	Clinical	US	01-1951_TZA_Lab_Primate	Mbovis-21	Mbovis-21B		af	NC_002945.4	177.4MB	212.4MB	2,150,758	99.17%	107.3	237.7	75773	4	756		602773777767600	SB2467	60-5F-5F-7F-F7-60	1100000101111110111111111111111101111100000
2001	01-1954	PRJNA251692	SAMN03300070	SRS839042	Clinical	US	01-1954_TZA_Lab_Primate	Mbovis-21	Mbovis-21B		af	NC_002945.4	118.1MB	128.5MB	1,231,394	98.95%	62.9	234.3	8574	2	743		602773777767600	SB2467	60-5F-5F-7F-F7-60	1100000101111110111111111111111101111100000
2001	01-1787	PRJNA251692	SAMN03300065	SRS839046	Clinical	US	01-1787_FL_Zoo_Jaguar	Mbovis-17			af	NC_002945.4	588.0MB	615.8MB	5,753,390	99.92%	277.4	227.2	150996	0	328		664073777777600	SB0140	6D-3-5F-7F-FF-60	1101101000001110111111111111111111111100000
2001	01-0490	PRJNA251692	SAMN04448488	SRS1269846	Clinical	US	01-0490_Zoo-Rhino	Mcaprae-27	Mcaprae-27B		af	NC_002945.4	153.8MB	171.2MB	1,590,244	98.88%	82.6	239.6	14973	10	1499		200003757377600	SB1690	20-0-1F-5E-FF-60	0100000000000000111111011110111111111100000
2002	02-1939	PRJNA251692	SAMN09284110	SRS3359623	Affected herd	US	02-1939_TX_Dairy_01-A	Mbovis-23	Mbovis-23A	Mbovis-23A1	af	NC_002945.4	180.4MB	201.4MB	2,103,359	99.53%	106.5	230.0	20274	0	334		264073777777600	SB0673	2D-3-5F-7F-FF-60	0101101000001110111111111111111111111100000
2002	02-1943	PRJNA251692	SAMN09284111	SRS3359624	Affected herd	US	02-1943_TX_Dairy_01-A	Mbovis-23	Mbovis-23A	Mbovis-23A1	af	NC_002945.4	151.6MB	173.6MB	1,671,356	99.47%	87.3	238.0	15136	0	326		264073777777600	SB0673	2D-3-5F-7F-FF-60	0101101000001110111111111111111111111100000
2002	02-2284	PRJNA251692	SAMN03300152	SRS838958	Affected herd	US	02-2284_CA_Dairy_02-B	Mbovis-16	Mbovis-16B		af	NC_002945.4	258.6MB	269.0MB	2,438,792	99.76%	117.2	224.8	33372	0	342		264073777777600	SB0673	2D-3-5F-7F-FF-60	0101101000001110111111111111111111111100000
2002	02-4170	PRJNA251692	SAMN03300166	SRS838940	Affected herd	US	02-4170_CA_Dairy_02-B	Mbovis-16	Mbovis-16B		af	NC_002945.4	685.5MB	739.1MB	6,778,754	99.83%	319.0	228.4	215937	0	349		264073777777600	SB0673	2D-3-5F-7F-FF-60	0101101000001110111111111111111111111100000
2002	02-4544	PRJNA251692	SAMN03300171	SRS838934	Affected herd	US	02-4544_CA_Dairy_02-B	Mbovis-16	Mbovis-16B		af	NC_002945.4	333.2MB	347.0MB	3,311,098	99.83%	153.9	222.8	77836	0	345		264073777777600	SB0673	2D-3-5F-7F-FF-60	0101101000001110111111111111111111111100000
2002	02-4556	PRJNA251692	SAMN03300172	SRS838933	Affected herd	US	02-4556_CA_Dairy_02-B	Mbovis-16	Mbovis-16B		af	NC_002945.4	155.1MB	162.1MB	1,535,953	99.79%	69.2	227.0	43977	0	343		264073777777600	SB0673	2D-3-5F-7F-FF-60	0101101000001110111111111111111111111100000
2002	02-6246	PRJNA251692	SAMN03300187	SRS838920	Fed	US	02-6246_MEX_TX_Fed	Mbovis-17	Mbovis-17E		af	NC_002945.4	286.1MB	331.4MB	3,088,230	99.86%	160.2	238.7	54491	0	312		664073777777600	SB0140	6D-3-5F-7F-FF-60	1101101000001110111111111111111111111100000
2002	02-1637	PRJNA251692	SAMN09284101	SRS3359786	Affected herd	US	02-1637_TX_Dairy_01-A	Mbovis-23	Mbovis-23A	Mbovis-23A1	af	NC_002945.4	170.0MB	198.5MB	1,880,967	99.49%	98.0	238.0	18909	0	328		264073777777600	SB0673	2D-3-5F-7F-FF-60	0101101000001110111111111111111111111100000
2002	02-1641	PRJNA251692	SAMN09284102	SRS3359631	Affected herd	US	02-1641_TX_Dairy_01-A	Mbovis-23	Mbovis-23A	Mbovis-23A1	af	NC_002945.4	138.2MB	167.8MB	1,498,375	99.46%	74.7	235.6	21387	0	326		264073777777600	SB0673	2D-3-5F-7F-FF-60	0101101000001110111111111111111111111100000
2002	02-1831	PRJNA251692	SAMN09284107	SRS3359630	Affected herd	US	02-1831_TX_Dairy_01-A	Mbovis-23	Mbovis-23A	Mbovis-23A1	af	NC_002945.4	155.9MB	177.5MB	1,713,861	99.51%	89.2	236.7	14441	0	327		264073777777600	SB0673	2D-3-5F-7F-FF-60	0101101000001110111111111111111111111100000
2002	02-1834	PRJNA251692	SAMN09284108	SRS3359627	Affected herd	US	02-1834_TX_Dairy_01-A	Mbovis-23	Mbovis-23A	Mbovis-23A1	af	NC_002945.4	161.2MB	175.0MB	1,740,934	99.51%	91.4	238.3	15116	0	330		264073777777600	SB0673	2D-3-5F-7F-FF-60	0101101000001110111111111111111111111100000
2002	02-1839	PRJNA251692	SAMN09284109	SRS3359625	Affected herd	US	02-1839_TX_Dairy_01-A	Mbovis-23	Mbovis-23A	Mbovis-23A1	af	NC_002945.4	142.8MB	168.7MB	1,581,339	99.49%	81.9	238.0	14210	0	330		264073777777600	SB0673	2D-3-5F-7F-FF-60	0101101000001110111111111111111111111100000
2002	02-6570	PRJNA251692	SAMN03300196	SRS838912	Case	US	02-6570_CA_TB-635_Untraceable	Mbovis-23	Mbovis-23B		af	NC_002945.4	191.7MB	194.9MB	5,960,378	99.89%	69.9	53.0	87833	0	324		264073777777600	SB0673	2D-3-5F-7F-FF-60	0101101000001110111111111111111111111100000
2002	02-1465	PRJNA251692	SAMN03300142	SRS838965	Case	US	02-1465_Mntba_MN_TB-635_Beef	Mbovis-18	Mbovis-18A		af	NC_002945.4	495.4MB	520.0MB	5,173,530	99.64%	241.6	231.4	312010	0	490		656573377603600	SB1071	6B-57-5B-7F-83-60	1101011101011110110111111111100000111100000
2002	02-3571	PRJNA251692	SAMN09284116	SRS3359468	Farmed cervid	US	02-3571_WI_Cervid_02-A	Mbovis-17			af	NC_002945.4	164.8MB	191.6MB	1,819,244	99.75%	94.5	237.3	17615	0	322		664073777777600	SB0140	6D-3-5F-7F-FF-60	1101101000001110111111111111111111111100000
2002	02-6203	PRJNA251692	SAMN03300185	SRS838923	Fed	US	02-6203_OK_HO_Steer	Mbovis-23	Mbovis-23A	Mbovis-23A1	af	NC_002945.4	285.6MB	323.8MB	2,899,038	99.57%	142.9	234.7	73997	0	330		264073777777600	SB0673	2D-3-5F-7F-FF-60	0101101000001110111111111111111111111100000
2002	02-6259	PRJNA251692	SAMN03300188	SRS838921	Affected herd	US	02-6259_NM_Dairy_02-A	Mbovis-12			af	NC_002945.4	501.5MB	546.0MB	6,036,949	99.85%	288.9	223.3	213459	1	686		676773677777600	SB0121	6F-5F-5E-7F-FF-60	1101111101111110111101111111111111111100000
2002	02-6316	PRJNA251692	SAMN03300190	SRS838918	Farmed cervid	US	02-6316_CO_ELK_TB6-35	Mbovis-14	Mbovis-14B	Mbovis-14B2	af	NC_002945.4	229.9MB	263.7MB	2,714,587	99.83%	117.9	213.6	52341	1	674		666773677777600	SB0265	6D-5F-5E-7F-FF-60	1101101101111110111101111111111111111100000
2002	02-0419	PRJNA251692	SAMN03300127	SRS838981	Affected herd	US	02-0419_TX_Dairy_01-A	Mbovis-23	Mbovis-23A	Mbovis-23A1	af	NC_002945.4	401.6MB	426.6MB	3,885,609	99.63%	188.2	240.2	87602	4	337		264073777777600	SB0673	2D-3-5F-7F-FF-60	0101101000001110111111111111111111111100000
2002	02-1054	PRJNA251692	SAMN05560186	SRS1610131	Farmed cervid	US	02-1054_OR_Cervid_01-A	Mbovis-14	Mbovis-14B	Mbovis-14B2	af	NC_002945.4	204.3MB	205.8MB	8,023,298	99.90%	94.9	53.0	78244	0	638		666773677777600	SB0265	6D-5F-5E-7F-FF-60	1101101101111110111101111111111111111100000
2002	02-1372	PRJNA251692	SAMN03300138	SRS838969	Wildlife	US	02-1372_HI_Wildlife_Feral_pig_Molakai	Mbovis-05	Mbovis-05A		af	NC_002945.4	161.6MB	168.7MB	5,532,967	99.64%	61.4	54.0	395261	0	516		640013777777600	SB0145	68-0-5F-7F-FF-60	1101000000000010111111111111111111111100000
2002	02-1642	PRJNA251692	SAMN09284103	SRS3359632	Affected herd	US	02-1642_TX_Dairy_01-A	Mbovis-23	Mbovis-23A	Mbovis-23A1	af	NC_002945.4	146.2MB	164.1MB	1,505,586	99.46%	79.0	239.7	12053	0	323		264073777777600	SB0673	2D-3-5F-7F-FF-60	0101101000001110111111111111111111111100000
2002	02-1644	PRJNA251692	SAMN09284104	SRS3359628	Affected herd	US	02-1644_TX_Dairy_01-A	Mbovis-23	Mbovis-23A	Mbovis-23A1	af	NC_002945.4	180.0MB	201.0MB	2,010,681	99.53%	105.1	237.3	18931	0	334		264073777777600	SB0673	2D-3-5F-7F-FF-60	0101101000001110111111111111111111111100000
2003	03-2614	PRJNA251692	SAMN03300224	SRS838887	Affected herd	US	03-2614_CA_Dairy_02-A	Mbovis-12			af	NC_002945.4	78.1MB	85.1MB	756,216	99.37%	39.3	242.7	4355	1	639		676713677777600	SB1345	6F-5C-5E-7F-FF-60	1101111101110010111101111111111111111100000
2003	03-2617	PRJNA251692	SAMN03300225	SRS838886	Affected herd	US	03-2617_CA_Dairy_02-A	Mbovis-12			af	NC_002945.4	172.3MB	189.4MB	1,735,320	99.54%	90.3	241.2	16743	1	670		676713677777600	SB1345	6F-5C-5E-7F-FF-60	1101111101110010111101111111111111111100000
2003	03-2618	PRJNA251692	SAMN09284122	SRS3359992	Affected herd	US	03-2618_CA_Dairy_02-A	Mbovis-12			af	NC_002945.4	224.1MB	241.4MB	2,390,173	99.61%	119.3	230.2	32989	1	679		676713677777600	SB1345	6F-5C-5E-7F-FF-60	1101111101110010111101111111111111111100000
2003	03-2620	PRJNA251692	SAMN03300226	SRS838882	Affected herd	US	03-2620_CA_Dairy_02-A	Mbovis-12			af	NC_002945.4	167.4MB	180.3MB	1,723,153	99.59%	86.3	231.0	18335	2	664		676713677777600	SB1345	6F-5C-5E-7F-FF-60	1101111101110010111101111111111111111100000
2003	03-2622	PRJNA251692	SAMN03300227	SRS838881	Affected herd	US	03-2622_CA_Dairy_02-A	Mbovis-12			af	NC_002945.4	174.4MB	190.6MB	1,789,689	99.57%	89.7	232.1	19609	15	681		676713677777600	SB1345	6F-5C-5E-7F-FF-60	1101111101110010111101111111111111111100000
2003	03-2623	PRJNA251692	SAMN09284123	SRS3359993	Affected herd	US	03-2623_CA_Dairy_02-A	Mbovis-12			af	NC_002945.4	175.9MB	197.6MB	1,831,236	99.58%	91.3	232.1	21099	4	665		676713677777600	SB1345	6F-5C-5E-7F-FF-60	1101111101110010111101111111111111111100000
2003	03-2627	PRJNA251692	SAMN09284124	SRS3359994	Affected herd	US	03-2627_CA_Dairy_02-A	Mbovis-12			af	NC_002945.4	180.4MB	197.9MB	1,900,189	99.60%	92.2	226.1	23385	1	676		676713677777600	SB1345	6F-5C-5E-7F-FF-60	1101111101110010111101111111111111111100000
2003	03-2628	PRJNA251692	SAMN09284125	SRS3359996	Affected herd	US	03-2628_CA_Dairy_02-A	Mbovis-12			af	NC_002945.4	194.5MB	216.8MB	2,017,449	99.56%	101.1	233.2	24898	1	685		676713677777600	SB1345	6F-5C-5E-7F-FF-60	1101111101110010111101111111111111111100000
2003	03-2629	PRJNA251692	SAMN03300228	SRS838879	Affected herd	US	03-2629_CA_Dairy_02-A	Mbovis-12			af	NC_002945.4	88.2MB	91.9MB	832,699	99.37%	42.3	234.6	4670	1	634		676713677777600	SB1345	6F-5C-5E-7F-FF-60	1101111101110010111101111111111111111100000
2003	03-2859	PRJNA251692	SAMN03300231	SRS838880	Affected herd	US	03-2859_NM_Dairy_03-A	Mbovis-04	Mbovis-04A		af	NC_002945.4	211.5MB	220.1MB	7,768,826	99.65%	80.8	54.0	928809	0	505		640013777777600	SB0145	68-0-5F-7F-FF-60	1101000000000010111111111111111111111100000
2003	03-2994	PRJNA251692	SAMN03300233	SRS838875	Affected herd	US	03-2994_CA_Dairy_02-A	Mbovis-12			af	NC_002945.4	173.1MB	187.1MB	1,781,865	99.52%	93.1	239.6	16027	0	672		676713677777600	SB1345	6F-5C-5E-7F-FF-60	1101111101110010111101111111111111111100000
2003	03-2995	PRJNA251692	SAMN03300234	SRS838872	Affected herd	US	03-2995_CA_Dairy_02-A	Mbovis-12			af	NC_002945.4	207.4MB	244.0MB	2,367,426	99.65%	121.6	236.6	30124	1	685		676713677777600	SB1345	6F-5C-5E-7F-FF-60	1101111101110010111101111111111111111100000
2003	03-4006	PRJNA251692	SAMN03300238	SRS838869	Affected herd	US	03-4006_CA_Dairy_02-A	Mbovis-12			af	NC_002945.4	132.8MB	153.3MB	1,451,113	99.59%	76.6	241.9	19206	1	682		676713677777600	SB1345	6F-5C-5E-7F-FF-60	1101111101110010111101111111111111111100000
2003	03-4181	PRJNA251692	SAMN03300239	SRS838870	Affected herd	US	03-4181_TX_Beef_03-A	Mbovis-22			af	NC_002945.4	119.1MB	124.3MB	1,628,850	99.94%	66.4	188.9	40915	0	322		664073777777600	SB0140	6D-3-5F-7F-FF-60	1101101000001110111111111111111111111100000
2003	03-5025	PRJNA251692	SAMN03300243	SRS838865	Affected herd	US	03-5025_TX_Beef_03-A	Mbovis-22			af	NC_002945.4	596.0MB	660.3MB	5,968,421	99.94%	277.1	237.1	172075	0	326		664073777777600	SB0140	6D-3-5F-7F-FF-60	1101101000001110111111111111111111111100000
2003	03-5416	PRJNA251692	SAMN03300246	SRS838862	Affected herd	US	03-5416_NM_Dairy_03-A	Mbovis-04	Mbovis-04A		af	NC_002945.4	518.3MB	545.5MB	5,049,077	99.59%	243.8	238.9	135306	0	538		640013777777600	SB0145	68-0-5F-7F-FF-60	1101000000000010111111111111111111111100000
2003	03-1031	PRJNA251692	SAMN03300214	SRS838894	Affected herd	US	03-1031_CA_Dairy_02-B	Mbovis-16	Mbovis-16B		af	NC_002945.4	370.9MB	394.0MB	3,595,433	99.80%	172.3	228.6	72446	2	350		264073777777600	SB0673	2D-3-5F-7F-FF-60	0101101000001110111111111111111111111100000
2003	03-0196	PRJNA251692	SAMN03300198	SRS838910	Affected herd	US	03-0196_CA_Dairy_02-B	Mbovis-16	Mbovis-16B		af	NC_002945.4	467.1MB	529.3MB	5,080,772	99.81%	229.0	214.1	140400	0	350		264073777777600	SB0673	2D-3-5F-7F-FF-60	0101101000001110111111111111111111111100000
2003	03-0248	PRJNA251692	SAMN03300199	SRS838909	Affected herd	US	03-0248_NM_Dairy_02-A	Mbovis-12			af	NC_002945.4	331.5MB	356.9MB	3,399,279	99.79%	161.1	229.2	77426	1	663		676773677777600	SB0121	6F-5F-5E-7F-FF-60	1101111101111110111101111111111111111100000
2003	03-0666	PRJNA251692	SAMN03300207	SRS838902	Affected herd	US	03-0666_CA_Dairy_02-C	Mbovis-16	Mbovis-16B		af	NC_002945.4	394.4MB	419.1MB	3,821,073	99.78%	181.5	226.3	79163	0	345		264073777777600	SB0673	2D-3-5F-7F-FF-60	0101101000001110111111111111111111111100000
2003	03-1766	PRJNA251692	SAMN03300217	SRS838893	Affected herd	US	03-1766_TX_Dairy_03-A	Mbovis-04	Mbovis-04A		af	NC_002945.4	88.4MB	101.4MB	1,026,281	99.54%	51.6	241.3	24070	0	540		640013777777600	SB0145	68-0-5F-7F-FF-60	1101000000000010111111111111111111111100000
2003	03-1852	PRJNA251692	SAMN03300218	SRS838891	Affected herd	US	03-1852_CA_Dairy_02-A	Mbovis-12			af	NC_002945.4	421.7MB	465.2MB	4,421,527	99.74%	205.4	228.4	111556	69	681		676713677777600	SB1345	6F-5C-5E-7F-FF-60	1101111101110010111101111111111111111100000
2003	03-5734	PRJNA251692	SAMN03300247	SRS838861	Wildlife	US	03-5734_HI_Wildlife_Feral_pig_Molakai	Mbovis-05	Mbovis-05A		af	NC_002945.4	133.8MB	150.6MB	1,350,928	99.41%	69.6	240.3	18306	0	545		640013777777600	SB0145	68-0-5F-7F-FF-60	1101000000000010111111111111111111111100000
2004	04-1688	PRJNA251692	SAMN03300259	SRS838849	Case	US	04-1688_NM_TB-635_Untraceable	Mbovis-07	Mbovis-07B	Mbovis-07B2	af	NC_002945.4	627.0MB	687.7MB	6,664,075	99.68%	305.1	219.7	239325	0	532		676573777077600	SB0327	6F-57-5F-7E-3F-60	1101111101011110111111111110001111111100000
2004	04-6310	PRJNA251692	SAMN03300278	SRS838831	Fed	US	04-6310_NM_HO_Steer	Mbovis-23	Mbovis-23D		af	NC_002945.4	226.0MB	253.3MB	2,809,149	99.86%	134.4	224.9	73829	0	339		264073777777600	SB0673	2D-3-5F-7F-FF-60	0101101000001110111111111111111111111100000
2004	04-7366	PRJNA251692	SAMN03300284	SRS838824	Fed	US	04-7366_AGS_TX_Fed	Mbovis-07	Mbovis-07B		af	NC_002945.4	259.2MB	270.6MB	2,526,300	99.54%	121.8	226.6	58809	0	517		676573777077600	SB0327	6F-57-5F-7E-3F-60	1101111101011110111111111110001111111100000
2004	04-2019	PRJNA251692	SAMN03300263	SRS838845	Fed	US	04-2019_AZ_Dairy_Heifer	Mbovis-23	Mbovis-23D		af	NC_002945.4	352.8MB	412.4MB	4,246,363	99.85%	206.7	226.7	101898	0	343		264073777777600	SB0673	2D-3-5F-7F-FF-60	0101101000001110111111111111111111111100000
2004	04-2067	PRJNA251692	SAMN03300264	SRS838841	Fed	US	04-2067_TX_Dairy_04-A	Mbovis-23	Mbovis-23A	Mbovis-23A2	af	NC_002945.4	198.3MB	207.6MB	1,914,186	99.84%	95.0	234.0	46186	0	335		264073777777600	SB0673	2D-3-5F-7F-FF-60	0101101000001110111111111111111111111100000
2004	04-2540	PRJNA251692	SAMN03300266	SRS838844	Fed	US	04-2540_NM_NM_HO_Steer	Mbovis-23	Mbovis-23D		af	NC_002945.4	261.3MB	307.5MB	2,057,861	99.73%	102.7	226.7	33587	3568	331		264073777777600	SB0673	2D-3-5F-7F-FF-60	0101101000001110111111111111111111111100000
2004	04-5337	PRJNA251692	SAMN03300272	SRS838837	Fed	US	04-5337_NM_IA_HO_Steer	Mbovis-23	Mbovis-23D		af	NC_002945.4	411.2MB	440.0MB	5,196,250	99.86%	227.3	202.2	162164	0	341		264073777777600	SB0673	2D-3-5F-7F-FF-60	0101101000001110111111111111111111111100000
2004	04-5676	PRJNA251692	SAMN03300276	SRS838832	Fed	US	04-5676_WI_HO_Steer	Mbovis-23	Mbovis-23D		af	NC_002945.4	165.5MB	188.7MB	1,624,773	99.70%	82.9	221.9	15386	4451	332		264073777777600	SB0673	2D-3-5F-7F-FF-60	0101101000001110111111111111111111111100000
2004	04-6401	PRJNA251692	SAMN03300279	SRS838829	Fed	US	04-6401_NM_HO_Steer	Mbovis-23	Mbovis-23D		af	NC_002945.4	301.9MB	358.2MB	2,945,369	99.74%	150.8	231.6	42759	1397	344		264073777777600	SB0673	2D-3-5F-7F-FF-60	0101101000001110111111111111111111111100000
2004	04-6402	PRJNA251692	SAMN03300280	SRS838828	Fed	US	04-6402_NM_HO_Steer	Mbovis-23	Mbovis-23D		af	NC_002945.4	126.6MB	143.1MB	1,329,663	99.66%	68.4	237.8	9514	11	328		264073777777600	SB0673	2D-3-5F-7F-FF-60	0101101000001110111111111111111111111100000
2004	04-8337	PRJNA251692	SAMN03300290	SRS838819	Fed	US	04-8337_NM_HO_Steer	Mbovis-23	Mbovis-23D		af	NC_002945.4	133.7MB	150.3MB	1,442,616	99.68%	73.5	231.6	10098	1599	332		264073777777600	SB0673	2D-3-5F-7F-FF-60	0101101000001110111111111111111111111100000
2004	04-8948	PRJNA251692	SAMN03300292	SRS838817	Fed	US	04-8948_AZ_HO_Steer	Mbovis-23	Mbovis-23D		af	NC_002945.4	133.4MB	143.7MB	1,371,733	99.70%	71.4	236.7	10416	0	335		264073777777600	SB0673	2D-3-5F-7F-FF-60	0101101000001110111111111111111111111100000
2005	05-3100	PRJNA251692	SAMN03300302	SRS838807	Affected herd	US	05-3100_AZ_Dairy_05-A	Mbovis-23	Mbovis-23A	Mbovis-23A2	af	NC_002945.4	389.7MB	434.9MB	4,312,402	99.86%	207.4	223.9	109521	0	341		264073777777600	SB0673	2D-3-5F-7F-FF-60	0101101000001110111111111111111111111100000
2005	05-4040	PRJNA251692	SAMN03300305	SRS838803	Affected herd	US	05-4040_MN_Beef_1_1	Mbovis-17	Mbovis-17A	Mbovis-17A1	af	NC_002945.4	219.3MB	222.5MB	7,376,249	99.86%	86.7	53.0	105416	0	325		664073377777600	SB0271	6D-3-5B-7F-FF-60	1101101000001110110111111111111111111100000
2005	05-6134	PRJNA251692	SAMN03300315	SRS838792	Affected herd	US	05-6134_AZ_Dairy_05-A	Mbovis-23	Mbovis-23A	Mbovis-23A2	af	NC_002945.4	124.9MB	135.5MB	1,239,079	99.74%	59.8	236.5	33022	0	330		264073777777600	SB0673	2D-3-5F-7F-FF-60	0101101000001110111111111111111111111100000
2005	05-9937	PRJNA251692	SAMN03300337	SRS838772	Affected herd	US	05-9937_MN_Beef_2_1	Mbovis-17	Mbovis-17A	Mbovis-17A1	af	NC_002945.4	324.8MB	372.1MB	3,525,129	99.92%	174.1	234.5	77442	0	334		664073377777600	SB0271	6D-3-5B-7F-FF-60	1101101000001110110111111111111111111100000
2005	05-9941	PRJNA251692	SAMN03300338	SRS838773	Affected herd	US	05-9941_MN_Beef_2_2	Mbovis-17	Mbovis-17A	Mbovis-17A1	af	NC_002945.4	470.5MB	503.2MB	4,884,176	99.93%	228.5	225.8	182564	0	335		664073377777600	SB0271	6D-3-5B-7F-FF-60	1101101000001110110111111111111111111100000
2005	05-9942	PRJNA251692	SAMN03300339	SRS838770	Affected herd	US	05-9942_MN_Beef_2_2	Mbovis-17	Mbovis-17A	Mbovis-17A1	af	NC_002945.4	340.7MB	366.0MB	3,704,782	99.92%	181.6	228.6	80879	0	337		664073377777600	SB0271	6D-3-5B-7F-FF-60	1101101000001110110111111111111111111100000
2005	05-9943	PRJNA251692	SAMN03300340	SRS838771	Affected herd	US	05-9943_MN_Beef_2_3	Mbovis-17	Mbovis-17A	Mbovis-17A1	af	NC_002945.4	237.5MB	266.0MB	2,535,524	99.90%	124.6	242.2	99470	0	335		664073377777600	SB0271	6D-3-5B-7F-FF-60	1101101000001110110111111111111111111100000
2005	05-9945	PRJNA251692	SAMN03300341	SRS838769	Affected herd	US	05-9945_MN_Beef_2_3	Mbovis-17	Mbovis-17A	Mbovis-17A1	af	NC_002945.4	405.5MB	445.8MB	4,343,010	99.91%	208.8	225.7	111521	0	337		664073377777600	SB0271	6D-3-5B-7F-FF-60	1101101000001110110111111111111111111100000
2005	05-9955	PRJNA251692	SAMN03300342	SRS838767	Affected herd	US	05-9955_MN_Beef_3_1	Mbovis-17	Mbovis-17A	Mbovis-17A1	af	NC_002945.4	278.9MB	307.3MB	2,963,451	99.90%	149.0	234.6	55063	0	343		664073377777600	SB0271	6D-3-5B-7F-FF-60	1101101000001110110111111111111111111100000
2005	05-9963	PRJNA251692	SAMN03300343	SRS838768	Affected herd	US	05-9963_MN_Beef_3_1	Mbovis-17	Mbovis-17A	Mbovis-17A1	af	NC_002945.4	128.9MB	149.5MB	1,383,552	99.81%	66.5	234.0	27714	0	332		664073377777600	SB0271	6D-3-5B-7F-FF-60	1101101000001110110111111111111111111100000
2005	05-2851	PRJNA251692	SAMN09284129	SRS3359999	Case	US	05-2851_NE_Beef_Cow	Mbovis-07	Mbovis-07B	Mbovis-07B2	af	NC_002945.4	101.6MB	116.5MB	573,991	99.26%	29.1	231.6	2351	4727	463		676573777077600	SB0327	6F-57-5F-7E-3F-60	1101111101011110111111111110001111111100000
2005	05-4707	PRJNA251692	SAMN03300307	SRS838800	Case	US	05-4707_SD_Untraceable_Beef	Mbovis-17	Mbovis-17B	Mbovis-17B5	af	NC_002945.4	156.9MB	180.6MB	2,140,319	99.89%	97.2	230.0	55070	0	330		664073777700600	SB0971	6D-3-5F-7F-C0-60	1101101000001110111111111111110000001100000
2005	05-4738	PRJNA251692	SAMN09284130	SRS3359989	Case	US	05-4738_NM_Dairy_Cow	Mbovis-12			af	NC_002945.4	112.3MB	123.4MB	1,144,368	99.57%	60.0	238.9	6066	19	656		676773677777600	SB0121	6F-5F-5E-7F-FF-60	1101111101111110111101111111111111111100000
2005	05-4965	PRJNA251692	SAMN03300308	SRS838802	Clinical	US	05-4965_TX_Brocket_Deer	Mbovis-14	Mbovis-14A		af	NC_002945.4	200.2MB	222.6MB	2,353,076	99.80%	117.9	229.0	50507	14	709		676773677777600	SB0121	6F-5F-5E-7F-FF-60	1101111101111110111101111111111111111100000
2005	05-8171	PRJNA251692	SAMN03300325	SRS838783	Affected herd	US	05-8171_MN_Beef_1_3	Mbovis-17	Mbovis-17A	Mbovis-17A1	af	NC_002945.4	341.6MB	380.1MB	3,627,627	99.92%	176.5	229.7	87381	1592	332		664073377777600	SB0271	6D-3-5B-7F-FF-60	1101101000001110110111111111111111111100000
2005	05-10941	PRJNA251692	SAMN03300293	SRS838220	Affected herd	US	05-10941_MN_Beef_4_3	Mbovis-17	Mbovis-17A	Mbovis-17A1	af	NC_002945.4	373.3MB	405.1MB	4,011,289	99.91%	197.3	230.8	124409	5	340		664073377777600	SB0271	6D-3-5B-7F-FF-60	1101101000001110110111111111111111111100000
2006	06-3322	PRJNA251692	SAMN03300364	SRS838745	Affected herd	US	06-3322_MN_Beef_5_2	Mbovis-17	Mbovis-17A	Mbovis-17A1	af	NC_002945.4	299.8MB	321.9MB	2,943,196	99.88%	148.3	235.5	59691	0	335		664073377777600	SB0271	6D-3-5B-7F-FF-60	1101101000001110110111111111111111111100000
2006	06-3345	PRJNA251692	SAMN03300365	SRS838744	Affected herd	US	06-3345_MN_Beef_5_3	Mbovis-17	Mbovis-17A	Mbovis-17A1	af	NC_002945.4	474.9MB	486.9MB	4,937,197	99.92%	248.3	233.1	123741	0	338		664073377777600	SB0271	6D-3-5B-7F-FF-60	1101101000001110110111111111111111111100000
2006	06-10979	PRJNA251692	SAMN09284132	SRS3359873	Affected herd	US	06-10979_MN_Beef_6_1	Mbovis-17	Mbovis-17A	Mbovis-17A1	af	NC_002945.4	170.3MB	192.1MB	1,939,350	99.79%	100.3	235.0	19960	0	334		664073377777600	SB0271	6D-3-5B-7F-FF-60	1101101000001110110111111111111111111100000
2006	06-10984	PRJNA251692	SAMN03300352	SRS838757	Affected herd	US	06-10984_MN_Beef_6_1	Mbovis-17	Mbovis-17A	Mbovis-17A1	af	NC_002945.4	200.4MB	183.6MB	1,939,865	99.84%	94.3	221.7	25093	0	330		664073377777600	SB0271	6D-3-5B-7F-FF-60	1101101000001110110111111111111111111100000
2006	06-2501	PRJNA251692	SAMN03300360	SRS838750	Case	US	06-2501_TX_TB-635_Beef	Mbovis-14	Mbovis-14B	Mbovis-14B1	af	NC_002945.4	117.1MB	118.7MB	3,746,289	99.77%	44.2	53.0	37315	0	638		666773677777600	SB0265	6D-5F-5E-7F-FF-60	1101101101111110111101111111111111111100000
2006	06-9653	PRJNA251692	SAMN03300392	SRS838717	Case	US	06-9653_SD_Untraceable_Beef	Mbovis-06	Mbovis-06A		af	NC_002945.4	359.6MB	411.8MB	4,343,815	99.69%	203.1	218.4	119970	0	529		640013777777600	SB0145	68-0-5F-7F-FF-60	1101000000000010111111111111111111111100000
2006	06-1531	PRJNA251692	SAMN03300354	SRS838756	Affected herd	US	06-1531_MN_Beef_5_1	Mbovis-17	Mbovis-17A	Mbovis-17A1	af	NC_002945.4	517.4MB	558.1MB	5,713,020	99.94%	267.9	219.5	179466	0	338		664073377777600	SB0271	6D-3-5B-7F-FF-60	1101101000001110110111111111111111111100000
2006	06-1534	PRJNA251692	SAMN03300355	SRS838755	Affected herd	US	06-1534_MN_Beef_5_1	Mbovis-17	Mbovis-17A	Mbovis-17A1	af	NC_002945.4	304.2MB	337.4MB	3,039,914	99.89%	138.0	230.8	102912	0	331		664073377777600	SB0271	6D-3-5B-7F-FF-60	1101101000001110110111111111111111111100000
2006	06-3639	PRJNA251692	SAMN03300367	SRS838743	Wildlife	US	06-3639_MN_Wildlife_Deer_06_DEER_MN00186	Mbovis-17	Mbovis-17A	Mbovis-17A1	af	NC_002945.4	404.8MB	430.6MB	4,146,326	99.91%	196.2	224.4	118000	0	337		664073377777600	SB0271	6D-3-5B-7F-FF-60	1101101000001110110111111111111111111100000
2006	06-3641	PRJNA251692	SAMN03300368	SRS838740	Wildlife	US	06-3641_MN_Wildlife_Deer_06_DEER_MN00186	Mbovis-17	Mbovis-17A	Mbovis-17A1	af	NC_002945.4	486.0MB	557.2MB	5,289,294	99.93%	253.6	227.7	177002	0	341		664073377777600	SB0271	6D-3-5B-7F-FF-60	1101101000001110110111111111111111111100000
2006	06-4387	PRJNA251692	SAMN03300372	SRS838739	Wildlife	US	06-4387_HI_Wildlife_Feral_pig_Molakai	Mbovis-05	Mbovis-05A		af	NC_002945.4	354.3MB	371.2MB	3,657,123	99.62%	183.6	235.2	82687	43	563		640013777777600	SB0145	68-0-5F-7F-FF-60	1101000000000010111111111111111111111100000
2006	06-1254	PRJNA251692	SAMN03300353	SRS838761	Wildlife	US	06-1254_MN_Wildlife_Deer_05_DEER_MN00005	Mbovis-17	Mbovis-17A	Mbovis-17A1	af	NC_002945.4	179.2MB	181.6MB	6,167,074	99.92%	72.5	53.0	81892	0	323		664073377777600	SB0271	6D-3-5B-7F-FF-60	1101101000001110110111111111111111111100000
2007	07-5683	PRJNA251692	SAMN03300418	SRS838690	Affected herd	US	07-5683_CO_Beef_07-A	Mbovis-17	Mbovis-17A		af	NC_002945.4	450.7MB	498.4MB	4,977,743	99.90%	251.3	234.4	138001	0	338		664073777777600	SB0140	6D-3-5F-7F-FF-60	1101101000001110111111111111111111111100000
2007	07-7606	PRJNA251692	SAMN03300433	SRS838674	Affected herd	US	07-7606_NM_Dairy_07-B	Mbovis-23	Mbovis-23A	Mbovis-23A2	af	NC_002945.4	184.7MB	183.7MB	1,828,386	99.79%	93.4	233.0	25880	0	336		264073777777600	SB0673	2D-3-5F-7F-FF-60	0101101000001110111111111111111111111100000
2007	07-9331	PRJNA251692	SAMN03300439	SRS838671	Affected herd	US	07-9331_NM_Dairy_07-B	Mbovis-23	Mbovis-23A	Mbovis-23A2	af	NC_002945.4	269.2MB	302.7MB	2,984,199	99.80%	135.5	220.9	141902	0	335		264073777777600	SB0673	2D-3-5F-7F-FF-60	0101101000001110111111111111111111111100000
2007	07-9683	PRJNA251692	SAMN03300440	SRS838670	Affected herd	US	07-9683_NM_Dairy_07-B	Mbovis-23	Mbovis-23A	Mbovis-23A2	af	NC_002945.4	210.9MB	237.1MB	2,251,146	99.75%	119.1	240.9	45890	0	337		264073777777600	SB0673	2D-3-5F-7F-FF-60	0101101000001110111111111111111111111100000
2007	07-9684	PRJNA251692	SAMN03300441	SRS838669	Affected herd	US	07-9684_NM_Dairy_07-B	Mbovis-23	Mbovis-23A	Mbovis-23A2	af	NC_002945.4	235.9MB	250.0MB	2,382,775	99.76%	115.0	234.9	143710	0	333		264073777777600	SB0673	2D-3-5F-7F-FF-60	0101101000001110111111111111111111111100000
2007	07-9689	PRJNA251692	SAMN03300442	SRS838668	Affected herd	US	07-9689_NM_Dairy_07-B	Mbovis-23	Mbovis-23A	Mbovis-23A2	af	NC_002945.4	316.6MB	354.1MB	3,270,166	99.82%	155.3	234.0	203768	0	339		264073777777600	SB0673	2D-3-5F-7F-FF-60	0101101000001110111111111111111111111100000
2007	07-9846	PRJNA251692	SAMN03300444	SRS838665	Affected herd	US	07-9846_NM_Dairy_07-B	Mbovis-23	Mbovis-23A	Mbovis-23A2	af	NC_002945.4	204.7MB	213.8MB	2,108,631	99.87%	96.5	230.3	111466	6	343		264073777777600	SB0673	2D-3-5F-7F-FF-60	0101101000001110111111111111111111111100000
2007	07-11952	PRJNA251692	SAMN03300400	SRS838709	Affected herd	US	07-11952_KS_Beef_07-A	Mbovis-07	Mbovis-07B	Mbovis-07B2	af	NC_002945.4	160.8MB	167.5MB	5,888,184	99.69%	65.1	54.0	422248	0	483		676573777077600	SB0327	6F-57-5F-7E-3F-60	1101111101011110111111111110001111111100000
2007	07-1437	PRJNA251692	SAMN03300403	SRS838707	Affected herd	US	07-1437_OK_Beef_07-A	Mbovis-07	Mbovis-07B	Mbovis-07B2	af	NC_002945.4	447.3MB	487.7MB	4,830,596	99.69%	230.1	223.4	139014	0	530		676573777077600	SB0327	6F-57-5F-7E-3F-60	1101111101011110111111111110001111111100000
2007	07-4480	PRJNA251692	SAMN03300409	SRS838699	Case	US	07-4480_CO_TB-635_Bucking_Bull	Mbovis-17	Mbovis-17A		af	NC_002945.4	369.9MB	401.3MB	4,037,667	99.95%	193.9	224.8	97800	0	343		664073777777600	SB0140	6D-3-5F-7F-FF-60	1101101000001110111111111111111111111100000
2007	07-5545	PRJNA251692	SAMN03300417	SRS838692	Case	US	07-5545_NM_TB-635_Dairy	Mbovis-23	Mbovis-23A	Mbovis-23A1	af	NC_002945.4	201.5MB	204.5MB	6,697,453	99.85%	78.4	53.0	111505	0	321		264073777777600	SB0673	2D-3-5F-7F-FF-60	0101101000001110111111111111111111111100000
2007	07-6182	PRJNA251692	SAMN03300426	SRS838687	Case	US	07-6182_SD_Untraceable_Beef	Mbovis-11	Mbovis-11A		af	NC_002945.4	165.3MB	183.3MB	1,722,974	99.83%	77.3	224.2	47517	1	653		400000077777600	SB0152	40-0-0-7F-FF-60	1000000000000000000001111111111111111100000
2007	07-6922	PRJNA251692	SAMN03300428	SRS838684	Wildlife	US	07-6922_MN_Wildlife_Deer_07_DEER_MN20299	Mbovis-17	Mbovis-17A	Mbovis-17A1	af	NC_002945.4	384.0MB	408.3MB	4,156,526	99.91%	191.4	216.3	128493	0	338		664073377777600	SB0271	6D-3-5B-7F-FF-60	1101101000001110110111111111111111111100000
2007	07-7940	PRJNA251692	SAMN05560187	SRS1610132	Affected herd	US	07-7940_OK_Beef_07-A	Mbovis-07	Mbovis-07B	Mbovis-07B2	af	NC_002945.4	273.7MB	285.3MB	11,950,249	99.75%	141.5	54.0	416521	0	500		676573777077600	SB0327	6F-57-5F-7E-3F-60	1101111101011110111111111110001111111100000
2007	07-8626	PRJNA251692	SAMN03300437	SRS838672	Affected herd	US	07-8626_NM_Dairy_07-B	Mbovis-23	Mbovis-23A	Mbovis-23A2	af	NC_002945.4	332.1MB	328.5MB	3,049,381	99.71%	154.2	238.6	121506	0	331		264073777777600	SB0673	2D-3-5F-7F-FF-60	0101101000001110111111111111111111111100000
2007	07-8997	PRJNA251692	SAMN03300438	SRS838673	Affected herd	US	07-8997_NM_Dairy_07-B	Mbovis-23	Mbovis-23A	Mbovis-23A2	af	NC_002945.4	214.8MB	229.8MB	2,384,896	99.86%	113.8	227.9	46021	0	340		264073777777600	SB0673	2D-3-5F-7F-FF-60	0101101000001110111111111111111111111100000
2007	07-9692	PRJNA251692	SAMN03300443	SRS838667	Affected herd	US	07-9692_NM_Dairy_07-B	Mbovis-23	Mbovis-23A	Mbovis-23A2	af	NC_002945.4	231.9MB	259.6MB	2,887,124	99.89%	135.9	222.3	74281	0	340		264073777777600	SB0673	2D-3-5F-7F-FF-60	0101101000001110111111111111111111111100000
2007	07-9879	PRJNA251692	SAMN03300445	SRS838666	Affected herd	US	07-9879_NM_Dairy_07-B	Mbovis-23	Mbovis-23A	Mbovis-23A2	af	NC_002945.4	220.4MB	233.6MB	2,453,883	99.83%	120.9	233.8	42347	0	338		264073777777600	SB0673	2D-3-5F-7F-FF-60	0101101000001110111111111111111111111100000
2007	07-0608	PRJNA251692	SAMN03300396	SRS838715	Affected herd	US	07-0608_MN_Beef_7_1	Mbovis-17	Mbovis-17A	Mbovis-17A1	af	NC_002945.4	1.0GB	1.1GB	11,877,444	99.97%	555.4	223.2	710827	0	341		664073377777600	SB0271	6D-3-5B-7F-FF-60	1101101000001110110111111111111111111100000
2007	07-1366	PRJNA251692	SAMN03300402	SRS838708	Wildlife	US	07-1366_MN_Wildlife_Deer_06_DEER_MN08349	Mbovis-17	Mbovis-17A	Mbovis-17A1	af	NC_002945.4	254.1MB	273.1MB	2,555,262	99.92%	121.8	226.2	51564	0	338		664073377777600	SB0271	6D-3-5B-7F-FF-60	1101101000001110110111111111111111111100000
2007	07-2555	PRJNA251692	SAMN03300406	SRS838703	Wildlife	US	07-2555_MN_Wildlife_Deer_06_DEER_MN01629	Mbovis-17	Mbovis-17A	Mbovis-17A1	af	NC_002945.4	373.8MB	414.3MB	4,127,231	99.94%	192.8	221.9	111785	0	341		664073377777600	SB0271	6D-3-5B-7F-FF-60	1101101000001110110111111111111111111100000
2007	07-3280	PRJNA251692	SAMN03300407	SRS838704	Wildlife	US	07-3280_MN_Wildlife_Deer_06_DEER_MN11677	Mbovis-17	Mbovis-17A	Mbovis-17A1	af	NC_002945.4	665.4MB	717.1MB	7,793,669	99.94%	364.8	218.9	315062	0	341		664073377777600	SB0271	6D-3-5B-7F-FF-60	1101101000001110110111111111111111111100000
2007	07-5776	PRJNA251692	SAMN03300419	SRS838688	Wildlife	US	07-5776_MN_Wildlife_Deer_07_DEER_MN20016	Mbovis-17	Mbovis-17A	Mbovis-17A1	af	NC_002945.4	239.7MB	285.4MB	2,691,910	99.91%	126.2	226.7	76249	0	338		664073377777600	SB0271	6D-3-5B-7F-FF-60	1101101000001110110111111111111111111100000
2007	07-5777	PRJNA251692	SAMN03300420	SRS838693	Wildlife	US	07-5777_MN_Wildlife_Deer_07_DEER_MN20016	Mbovis-17	Mbovis-17A	Mbovis-17A1	af	NC_002945.4	417.0MB	492.3MB	4,473,242	99.93%	203.7	228.8	169460	0	336		664073377777600	SB0271	6D-3-5B-7F-FF-60	1101101000001110110111111111111111111100000
2007	07-6071	PRJNA251692	SAMN03300425	SRS838683	Wildlife	US	07-6071_MN_Wildlife_Deer_07_DEER_MN20098	Mbovis-17	Mbovis-17A	Mbovis-17A1	af	NC_002945.4	280.2MB	342.9MB	3,246,338	99.91%	151.7	225.4	90601	0	336		664073377777600	SB0271	6D-3-5B-7F-FF-60	1101101000001110110111111111111111111100000
2007	07-7693	PRJNA251692	SAMN03300434	SRS838678	Wildlife	US	07-7693_MN_Wildlife_Deer_07_DEER_MN20447	Mbovis-17	Mbovis-17A	Mbovis-17A1	af	NC_002945.4	240.0MB	265.5MB	2,642,379	99.92%	125.8	223.2	51834	0	339		664073377777600	SB0271	6D-3-5B-7F-FF-60	1101101000001110110111111111111111111100000
2007	07-1287	PRJNA251692	SAMN03300401	SRS838711	Wildlife	US	07-1287_MN_Wildlife_Deer_06_DEER_MN02510	Mbovis-17	Mbovis-17A	Mbovis-17A1	af	NC_002945.4	204.4MB	220.6MB	2,079,902	99.89%	98.7	225.8	32197	0	334		664073377777600	SB0271	6D-3-5B-7F-FF-60	1101101000001110110111111111111111111100000
2008	08-1930	PRJNA251692	SAMN03300464	SRS838643	Affected herd	US	08-1930_NM_Dairy_07-B	Mbovis-23	Mbovis-23A	Mbovis-23A2	af	NC_002945.4	173.9MB	181.6MB	6,378,889	99.85%	70.2	54.0	493343	0	325		264073777777600	SB0673	2D-3-5F-7F-FF-60	0101101000001110111111111111111111111100000
2008	08-2416	PRJNA251692	SAMN03300466	SRS838645	Affected herd	US	08-2416_CA_Dairy_08-A	Mbovis-13	Mbovis-13A		af	NC_002945.4	423.1MB	440.6MB	4,272,520	99.26%	205.1	230.9	212890	1	620		676773677777600	SB0121	6F-5F-5E-7F-FF-60	1101111101111110111101111111111111111100000
2008	08-2429	PRJNA251692	SAMN03300467	SRS838642	Affected herd	US	08-2429_CA_Dairy_08-A	Mbovis-13	Mbovis-13A		af	NC_002945.4	435.3MB	451.7MB	4,582,567	99.11%	224.4	226.5	127903	1	625		676773677777600	SB0121	6F-5F-5E-7F-FF-60	1101111101111110111101111111111111111100000
2008	08-2431	PRJNA251692	SAMN03300468	SRS838644	Affected herd	US	08-2431_CA_Dairy_08-A	Mbovis-13	Mbovis-13A		af	NC_002945.4	443.7MB	488.1MB	4,973,563	99.10%	236.4	220.6	126231	1	632		676773677777600	SB0121	6F-5F-5E-7F-FF-60	1101111101111110111101111111111111111100000
2008	08-2434	PRJNA251692	SAMN03300469	SRS838639	Affected herd	US	08-2434_CA_Dairy_08-A	Mbovis-13	Mbovis-13A		af	NC_002945.4	175.5MB	199.2MB	2,070,246	99.13%	100.4	223.3	39723	1	639		676773677777600	SB0121	6F-5F-5E-7F-FF-60	1101111101111110111101111111111111111100000
2008	08-2629	PRJNA251692	SAMN03300472	SRS838640	Affected herd	US	08-2629_MN_Beef_10_1	Mbovis-17	Mbovis-17A	Mbovis-17A1	af	NC_002945.4	440.1MB	489.4MB	4,551,706	99.91%	210.2	226.3	157876	0	335		664073377777600	SB0271	6D-3-5B-7F-FF-60	1101101000001110110111111111111111111100000
2008	08-2630	PRJNA251692	SAMN03300473	SRS838635	Affected herd	US	08-2630_MN_Beef_10_1	Mbovis-17	Mbovis-17A	Mbovis-17A1	af	NC_002945.4	452.3MB	499.6MB	4,871,875	99.91%	231.2	223.6	128820	0	340		664073377777600	SB0271	6D-3-5B-7F-FF-60	1101101000001110110111111111111111111100000
2008	08-2634	PRJNA251692	SAMN03300474	SRS838634	Affected herd	US	08-2634_MN_Beef_10_2	Mbovis-17	Mbovis-17A	Mbovis-17A1	af	NC_002945.4	256.3MB	282.0MB	2,967,270	99.90%	148.0	235.1	66992	0	335		664073377777600	SB0271	6D-3-5B-7F-FF-60	1101101000001110110111111111111111111100000
2008	08-3591	PRJNA251692	SAMN03300479	SRS838633	Affected herd	US	08-3591_NE_MN_Beef_8_2	Mbovis-17	Mbovis-17A	Mbovis-17A1	af	NC_002945.4	510.2MB	602.6MB	6,110,686	99.92%	299.1	228.7	240479	0	343		664073377777600	SB0271	6D-3-5B-7F-FF-60	1101101000001110110111111111111111111100000
2008	08-3760	PRJNA251692	SAMN03300480	SRS838632	Affected herd	US	08-3760_NM_Dairy-Beef-08-A	Mbovis-13	Mbovis-13A	Mbovis-13A2	af	NC_002945.4	314.0MB	346.5MB	3,403,110	99.08%	164.8	230.1	86708	1	636		676773677777600	SB0121	6F-5F-5E-7F-FF-60	1101111101111110111101111111111111111100000
2008	08-5055	PRJNA251692	SAMN09284135	SRS3359870	Affected herd	US	08-5055_CA_Dairy_08-B	Mbovis-22			af	NC_002945.4	166.1MB	185.8MB	1,925,320	99.79%	99.8	235.4	19335	0	336		664073777777600	SB0140	6D-3-5F-7F-FF-60	1101101000001110111111111111111111111100000
2008	08-5176	PRJNA251692	SAMN03300505	SRS838603	Affected herd	US	08-5176_CA_Dairy_08-C	Mbovis-13	Mbovis-13A		af	NC_002945.4	297.7MB	324.7MB	3,018,425	99.15%	147.7	234.2	78201	1	624		676773677777600	SB0121	6F-5F-5E-7F-FF-60	1101111101111110111101111111111111111100000
2008	08-0323	PRJNA251692	SAMN03300448	SRS838663	Affected herd	US	08-0323_MN_Beef_8_1	Mbovis-17	Mbovis-17A	Mbovis-17A1	af	NC_002945.4	323.2MB	343.8MB	3,433,620	99.91%	168.6	226.8	66446	0	336		664073377777600	SB0271	6D-3-5B-7F-FF-60	1101101000001110110111111111111111111100000
2008	08-0531	PRJNA251692	SAMN03300449	SRS838661	Affected herd	US	08-0531_NM_Dairy_07-B	Mbovis-23	Mbovis-23A	Mbovis-23A2	af	NC_002945.4	179.7MB	205.2MB	2,134,886	99.86%	101.9	226.6	46722	0	342		264073777777600	SB0673	2D-3-5F-7F-FF-60	0101101000001110111111111111111111111100000
2008	08-0532	PRJNA251692	SAMN03300450	SRS838659	Affected herd	US	08-0532_NM_Dairy_07-B	Mbovis-23	Mbovis-23A	Mbovis-23A2	af	NC_002945.4	269.2MB	314.9MB	3,203,408	99.83%	162.3	233.5	90301	0	338		264073777777600	SB0673	2D-3-5F-7F-FF-60	0101101000001110111111111111111111111100000
2008	08-0533	PRJNA251692	SAMN03300451	SRS838658	Affected herd	US	08-0533_NM_Dairy_07-B	Mbovis-23	Mbovis-23A	Mbovis-23A2	af	NC_002945.4	161.6MB	184.1MB	1,950,407	99.82%	96.1	227.8	41659	0	338		264073777777600	SB0673	2D-3-5F-7F-FF-60	0101101000001110111111111111111111111100000
2008	08-1568	PRJNA251692	SAMN03300458	SRS838652	Affected herd	US	08-1568_MN_Beef_11_1	Mbovis-17	Mbovis-17A	Mbovis-17A1	af	NC_002945.4	424.9MB	454.9MB	4,509,489	99.93%	213.3	223.1	122696	0	341		664073377777600	SB0271	6D-3-5B-7F-FF-60	1101101000001110110111111111111111111100000
2008	08-1587	PRJNA251692	SAMN03300459	SRS838651	Affected herd	US	08-1587_CA_Dairy_08-A	Mbovis-13	Mbovis-13A		af	NC_002945.4	145.5MB	138.8MB	1,295,381	98.99%	64.5	240.0	18468	1	623		676773677777600	SB0121	6F-5F-5E-7F-FF-60	1101111101111110111101111111111111111100000
2008	08-1897	PRJNA251692	SAMN03300463	SRS838647	Affected herd	US	08-1897_MN_Beef_9_1	Mbovis-17	Mbovis-17A	Mbovis-17A1	af	NC_002945.4	404.9MB	435.2MB	3,827,000	99.93%	179.9	224.8	112372	1422	337		664073377777600	SB0271	6D-3-5B-7F-FF-60	1101101000001110110111111111111111111100000
2008	08-7446	PRJNA251692	SAMN03300517	SRS838590	Wildlife	US	08-7446_HI_Wildlife_Feral_pig_Molakai	Mbovis-05	Mbovis-05A		af	NC_002945.4	291.4MB	327.9MB	3,228,273	99.64%	154.9	224.4	74877	0	547		640013777777600	SB0145	68-0-5F-7F-FF-60	1101000000000010111111111111111111111100000
2008	08-8558	PRJNA251692	SAMN03300519	SRS838592	Farmed cervid	US	08-8558_NY_Cervid_08-A	Mbovis-08			af	NC_002945.4	492.9MB	517.4MB	5,152,407	99.53%	220.1	218.9	201836	1	693		600673777777600	SB1069	60-1B-5F-7F-FF-60	1100000001101110111111111111111111111100000
2008	08-0864	PRJNA251692	SAMN03300453	SRS838656	Wildlife	US	08-0864_MN_Wildlife_Deer_07_DEER_MN05439	Mbovis-17	Mbovis-17A	Mbovis-17A1	af	NC_002945.4	458.5MB	514.9MB	4,929,157	99.92%	231.9	223.7	138973	0	340		664073377777600	SB0271	6D-3-5B-7F-FF-60	1101101000001110110111111111111111111100000
2008	08-1960	PRJNA251692	SAMN03300465	SRS838646	Wildlife	US	08-1960_HI_Wildlife_Feral_pig_Molakai	Mbovis-05	Mbovis-05A		af	NC_002945.4	256.9MB	277.2MB	2,576,787	99.57%	123.0	234.2	72861	0	560		640013777777600	SB0145	68-0-5F-7F-FF-60	1101000000000010111111111111111111111100000
2008	08-3040	PRJNA251692	SAMN03300477	SRS838631	Wildlife	US	08-3040_MN_Wildlife_Deer_07_DEER_MN03959	Mbovis-17	Mbovis-17A	Mbovis-17A1	af	NC_002945.4	381.3MB	412.1MB	3,763,802	99.90%	183.4	232.8	102297	0	334		664073377777600	SB0271	6D-3-5B-7F-FF-60	1101101000001110110111111111111111111100000
2008	08-4363	PRJNA251692	SAMN03300481	SRS838628	Wildlife	US	08-4363_MN_Wildlife_Deer_08_DEER_MN07128	Mbovis-17	Mbovis-17A	Mbovis-17A1	af	NC_002945.4	605.0MB	705.1MB	6,997,358	99.94%	333.0	223.5	261705	0	341		664073377777600	SB0271	6D-3-5B-7F-FF-60	1101101000001110110111111111111111111100000
2008	08-4364	PRJNA251692	SAMN03300482	SRS838626	Wildlife	US	08-4364_MN_Wildlife_Deer_08_DEER_MN00633	Mbovis-17	Mbovis-17A	Mbovis-17A1	af	NC_002945.4	139.8MB	145.7MB	5,086,244	99.94%	55.7	54.0	396024	0	320		664073377777600	SB0271	6D-3-5B-7F-FF-60	1101101000001110110111111111111111111100000
2008	08-4570	PRJNA251692	SAMN03300500	SRS838609	Wildlife	US	08-4570_MN_Wildlife_Deer_08_DEER_MN06243	Mbovis-17	Mbovis-17A	Mbovis-17A1	af	NC_002945.4	288.5MB	310.0MB	3,801,350	99.93%	167.5	203.9	154635	0	336		664073377777600	SB0271	6D-3-5B-7F-FF-60	1101101000001110110111111111111111111100000
2008	08-4576	PRJNA251692	SAMN03300501	SRS838610	Wildlife	US	08-4576_MN_Wildlife_Deer_08_DEER_MN01593	Mbovis-17	Mbovis-17A	Mbovis-17A1	af	NC_002945.4	268.3MB	292.8MB	2,917,457	99.92%	142.2	225.6	58551	0	337		664073377777600	SB0271	6D-3-5B-7F-FF-60	1101101000001110110111111111111111111100000
2008	08-4741	PRJNA251692	SAMN03300502	SRS838608	Wildlife	US	08-4741_MN_Wildlife_Deer_08_DEER_MN08777	Mbovis-17	Mbovis-17A	Mbovis-17A1	af	NC_002945.4	386.7MB	397.0MB	3,906,578	99.92%	186.9	225.4	110981	0	342		664073377777600	SB0271	6D-3-5B-7F-FF-60	1101101000001110110111111111111111111100000
2008	08-4742	PRJNA251692	SAMN03300503	SRS838607	Wildlife	US	08-4742_MN_Wildlife_Deer_08_DEER_MN08777	Mbovis-17	Mbovis-17A	Mbovis-17A1	af	NC_002945.4	433.6MB	487.9MB	4,325,611	99.90%	195.4	232.8	188820	0	336		664073377777600	SB0271	6D-3-5B-7F-FF-60	1101101000001110110111111111111111111100000
2008	08-5155	PRJNA251692	SAMN03300504	SRS838606	Wildlife	US	08-5155_HI_Wildlife_Feral_pig_Molakai	Mbovis-05	Mbovis-05A		af	NC_002945.4	143.9MB	156.0MB	1,541,251	99.51%	75.5	231.5	16340	0	532		640013777777600	SB0145	68-0-5F-7F-FF-60	1101000000000010111111111111111111111100000
2008	08-5416	PRJNA251692	SAMN03300507	SRS838600	Wildlife	US	08-5416_MN_Wildlife_Deer_08_DEER_MN05124	Mbovis-17	Mbovis-17A	Mbovis-17A1	af	NC_002945.4	482.5MB	541.0MB	5,552,180	99.94%	266.2	224.1	164157	0	340		664073377777600	SB0271	6D-3-5B-7F-FF-60	1101101000001110110111111111111111111100000
2008	08-5717	PRJNA251692	SAMN03300510	SRS838605	Wildlife	US	08-5717_HI_Wildlife_Feral_pig_Molakai	Mbovis-05	Mbovis-05A		af	NC_002945.4	374.4MB	432.5MB	4,693,455	99.61%	224.6	221.8	140144	1	568		640013777777600	SB0145	68-0-5F-7F-FF-60	1101000000000010111111111111111111111100000
2008	08-6634	PRJNA251692	SAMN03300515	SRS838595	Wildlife	US	08-6634_HI_Wildlife_Feral_pig_Molakai	Mbovis-05	Mbovis-05A		af	NC_002945.4	337.7MB	363.6MB	2,980,273	99.62%	128.1	202.1	65395	3526	558		640013777777600	SB0145	68-0-5F-7F-FF-60	1101000000000010111111111111111111111100000
2008	08-0863	PRJNA251692	SAMN03300452	SRS838660	Wildlife	US	08-0863_MN_Wildlife_Deer_07_DEER_MN03964	Mbovis-17	Mbovis-17A	Mbovis-17A1	af	NC_002945.4	541.7MB	645.5MB	6,562,508	99.94%	296.3	214.9	228355	0	340		664073377777600	SB0271	6D-3-5B-7F-FF-60	1101101000001110110111111111111111111100000
2008	08-1021	PRJNA251692	SAMN03300455	SRS838655	Wildlife	US	08-1021_MN_Wildlife_Deer_07_DEER_MN05112	Mbovis-17	Mbovis-17A	Mbovis-17A1	af	NC_002945.4	502.1MB	588.0MB	5,627,060	99.92%	254.5	219.8	193560	0	338		664073377777600	SB0271	6D-3-5B-7F-FF-60	1101101000001110110111111111111111111100000
2008	08-1624	PRJNA251692	SAMN03300460	SRS838650	Wildlife	US	08-1624_MN_Wildlife_Deer_07_DEER_MN04505	Mbovis-17	Mbovis-17A	Mbovis-17A1	af	NC_002945.4	442.7MB	523.1MB	5,049,144	99.92%	243.4	226.8	141884	0	336		664073377777600	SB0271	6D-3-5B-7F-FF-60	1101101000001110110111111111111111111100000
2008	08-1772	PRJNA251692	SAMN03300461	SRS838649	Wildlife	US	08-1772_MN_Wildlife_Deer_07_DEER_MN03959	Mbovis-17	Mbovis-17A	Mbovis-17A1	af	NC_002945.4	393.4MB	439.2MB	4,050,965	99.93%	184.2	227.4	144081	0	339		664073377777600	SB0271	6D-3-5B-7F-FF-60	1101101000001110110111111111111111111100000
2008	08-1812	PRJNA251692	SAMN03300462	SRS838648	Wildlife	US	08-1812_MN_Wildlife_Deer_07_DEER_MN04861	Mbovis-17	Mbovis-17A	Mbovis-17A1	af	NC_002945.4	438.6MB	493.0MB	5,096,593	99.95%	242.6	222.9	149947	0	340		664073377777600	SB0271	6D-3-5B-7F-FF-60	1101101000001110110111111111111111111100000
2009	09-3201	PRJNA251692	SAMN09284137	SRS3359868	Affected herd	US	09-3201_SD_Beef_09_A	Mbovis-14	Mbovis-14B	Mbovis-14B3	af	NC_002945.4	254.9MB	267.5MB	10,065,932	99.87%	117.7	54.0	428637	0	653		666773677777600	SB0265	6D-5F-5E-7F-FF-60	1101101101111110111101111111111111111100000
2009	09-3328	PRJNA251692	SAMN03300533	SRS838574	Affected herd	US	09-3328_CA_Dairy_09-A	Mbovis-19			af	NC_002945.4	256.8MB	297.1MB	2,722,692	99.54%	137.9	229.6	48041	9401	534		676573777776600	SB1758	6F-57-5F-7F-FE-60	1101111101011110111111111111111111101100000
2009	09-3330	PRJNA251692	SAMN09284138	SRS3359867	Affected herd	US	09-3330_CA_Dairy_09-A	Mbovis-19			af	NC_002945.4	246.5MB	260.7MB	10,547,663	99.47%	117.0	54.0	1010910	0	482		676573777776600	SB1758	6F-57-5F-7F-FE-60	1101111101011110111111111111111111101100000
2009	09-3403	PRJNA251692	SAMN03300535	SRS838573	Affected herd	US	09-3403_MN_Beef_12_5	Mbovis-17	Mbovis-17A	Mbovis-17A1	af	NC_002945.4	425.9MB	470.7MB	4,958,171	99.94%	235.1	222.0	153572	0	348		664073377777600	SB0271	6D-3-5B-7F-FF-60	1101101000001110110111111111111111111100000
2009	09-3404	PRJNA251692	SAMN03300536	SRS838572	Affected herd	US	09-3404_MN_Beef_12_6	Mbovis-17	Mbovis-17A	Mbovis-17A1	af	NC_002945.4	458.5MB	499.0MB	5,497,466	99.94%	256.8	216.5	163437	0	346		664073377777600	SB0271	6D-3-5B-7F-FF-60	1101101000001110110111111111111111111100000
2009	09-3405	PRJNA251692	SAMN03300537	SRS838576	Affected herd	US	09-3405_MN_Beef_12_7	Mbovis-17	Mbovis-17A	Mbovis-17A1	af	NC_002945.4	482.3MB	527.7MB	5,674,047	99.95%	267.9	220.0	171422	53	345		664073377777600	SB0271	6D-3-5B-7F-FF-60	1101101000001110110111111111111111111100000
2009	09-3407	PRJNA251692	SAMN03300538	SRS838575	Affected herd	US	09-3407_MN_Beef_12_8	Mbovis-17	Mbovis-17A	Mbovis-17A1	af	NC_002945.4	369.5MB	379.5MB	3,766,625	99.92%	186.7	230.4	83301	0	342		664073377777600	SB0271	6D-3-5B-7F-FF-60	1101101000001110110111111111111111111100000
2009	09-3409	PRJNA251692	SAMN03300539	SRS838569	Affected herd	US	09-3409_MN_Beef_12_9	Mbovis-17	Mbovis-17A	Mbovis-17A1	af	NC_002945.4	398.4MB	455.6MB	4,334,039	99.95%	205.6	227.3	120886	12	344		664073377777600	SB0271	6D-3-5B-7F-FF-60	1101101000001110110111111111111111111100000
2009	09-3410	PRJNA251692	SAMN03300540	SRS838571	Affected herd	US	09-3410_MN_Beef_12_10	Mbovis-17	Mbovis-17A	Mbovis-17A1	af	NC_002945.4	373.2MB	411.1MB	4,018,790	99.94%	192.7	226.7	101350	13	347		664073377777600	SB0271	6D-3-5B-7F-FF-60	1101101000001110110111111111111111111100000
2009	09-3411	PRJNA251692	SAMN03300541	SRS838568	Affected herd	US	09-3411_MN_Beef_12_11	Mbovis-17	Mbovis-17A	Mbovis-17A1	af	NC_002945.4	374.6MB	412.2MB	4,002,640	99.89%	194.2	227.0	96864	174	341		664073377777600	SB0271	6D-3-5B-7F-FF-60	1101101000001110110111111111111111111100000
2009	09-5045	PRJNA251692	SAMN03300551	SRS838561	Affected herd	US	09-5045_NE_Beef_09-A_1	Mbovis-13	Mbovis-13A	Mbovis-13A2	af	NC_002945.4	388.2MB	463.5MB	4,442,858	99.19%	217.8	230.5	119485	1	634		676773677777600	SB0121	6F-5F-5E-7F-FF-60	1101111101111110111101111111111111111100000
2009	09-5047	PRJNA251692	SAMN03300552	SRS838557	Affected herd	US	09-5047_TX_Dairy_09-A	Mbovis-17	Mbovis-17B	Mbovis-17B1	af	NC_002945.4	196.0MB	199.9MB	2,377,311	99.91%	92.2	184.7	75256	53	317		664073777700600	SB0971	6D-3-5F-7F-C0-60	1101101000001110111111111111110000001100000
2009	09-5050	PRJNA251692	SAMN03300553	SRS838558	Affected herd	US	09-5050_TX_Dairy_09-A	Mbovis-17	Mbovis-17B	Mbovis-17B1	af	NC_002945.4	370.7MB	402.7MB	4,033,332	99.93%	177.1	213.6	163874	166	323		664073777700600	SB0971	6D-3-5F-7F-C0-60	1101101000001110111111111111110000001100000
2009	09-5187	PRJNA251692	SAMN03300554	SRS838556	Affected herd	US	09-5187_TX_Dairy_09-A	Mbovis-17	Mbovis-17B	Mbovis-17B1	af	NC_002945.4	318.8MB	350.3MB	3,192,891	99.87%	153.3	229.6	99862	289	320		664073777700600	SB0971	6D-3-5F-7F-C0-60	1101101000001110111111111111110000001100000
2009	09-5188	PRJNA251692	SAMN03300555	SRS838555	Affected herd	US	09-5188_TX_Dairy_09-A	Mbovis-17	Mbovis-17B	Mbovis-17B1	af	NC_002945.4	125.6MB	130.2MB	1,039,840	99.65%	50.2	222.8	14136	6598	310		664073777700600	SB0971	6D-3-5F-7F-C0-60	1101101000001110111111111111110000001100000
2009	09-5189	PRJNA251692	SAMN03300556	SRS838553	Affected herd	US	09-5189_TX_Dairy_09-A	Mbovis-17	Mbovis-17B	Mbovis-17B1	af	NC_002945.4	276.3MB	306.7MB	2,921,312	99.89%	135.9	222.3	72455	86	323		664073777700600	SB0971	6D-3-5F-7F-C0-60	1101101000001110111111111111110000001100000
2009	09-5763	PRJNA251692	SAMN03300561	SRS838550	Affected herd	US	09-5763_NE_Beef_09-A_2HDTHX	Mbovis-13	Mbovis-13A	Mbovis-13A2	af	NC_002945.4	371.5MB	406.3MB	3,835,276	99.13%	188.6	234.8	113775	1	626		676773677777600	SB0121	6F-5F-5E-7F-FF-60	1101111101111110111101111111111111111100000
2009	09-5790	PRJNA251692	SAMN03300562	SRS838548	Affected herd	US	09-5790_NE_Beef_09-A_2PSCLN	Mbovis-13	Mbovis-13A	Mbovis-13A2	af	NC_002945.4	311.5MB	354.2MB	3,199,897	99.12%	149.2	233.7	119713	1	630		676773677777600	SB0121	6F-5F-5E-7F-FF-60	1101111101111110111101111111111111111100000
2009	09-0573	PRJNA251692	SAMN03300524	SRS838588	Affected herd	US	09-0573_MN_Beef_12_1	Mbovis-17	Mbovis-17A	Mbovis-17A1	af	NC_002945.4	327.5MB	360.8MB	3,543,354	99.93%	167.0	226.0	104934	0	346		664073377777600	SB0271	6D-3-5B-7F-FF-60	1101101000001110110111111111111111111100000
2009	09-0615	PRJNA251692	SAMN03300525	SRS838584	Affected herd	US	09-0615_MN_Beef_12_2	Mbovis-17	Mbovis-17A	Mbovis-17A1	af	NC_002945.4	335.4MB	378.7MB	3,775,462	99.94%	185.6	229.4	91786	0	343		664073377777600	SB0271	6D-3-5B-7F-FF-60	1101101000001110110111111111111111111100000
2009	09-0625	PRJNA251692	SAMN03300526	SRS838583	Affected herd	US	09-0625_MN_Beef_12_3	Mbovis-17	Mbovis-17A	Mbovis-17A1	af	NC_002945.4	352.9MB	404.0MB	3,795,286	99.93%	180.5	230.8	124730	0	341		664073377777600	SB0271	6D-3-5B-7F-FF-60	1101101000001110110111111111111111111100000
2009	09-7382	PRJNA251692	SAMN03300598	SRS838512	Case	US	09-7382_SD_Untraceable_Beef	Mbovis-06	Mbovis-06A		af	NC_002945.4	209.8MB	249.1MB	2,345,225	99.59%	113.9	226.1	31920	0	526		640013777777600	SB0145	68-0-5F-7F-FF-60	1101000000000010111111111111111111111100000
2009	09-0109	PRJNA251692	SAMN09284136	SRS3359869	Case	US	09-0109_IN_TB-635_Beef	Mbovis-14	Mbovis-14B	Mbovis-14B3	af	NC_002945.4	342.9MB	357.0MB	14,471,094	99.91%	166.2	54.0	784084	0	648		666773677777600	SB0265	6D-5F-5E-7F-FF-60	1101101101111110111101111111111111111100000
2009	09-0739	PRJNA251692	SAMN03300527	SRS838585	Case	US	09-0739_ND_TB-635_Beef	Mbovis-23	Mbovis-23B		af	NC_002945.4	519.4MB	572.5MB	5,697,270	99.85%	246.5	209.6	200890	0	352		264073777777600	SB0673	2D-3-5F-7F-FF-60	0101101000001110111111111111111111111100000
2009	09-0453	PRJNA251692	SAMN04448489	SRS1269845	Clinical	US	09-0453_CHN_PA_NHP	Mcaprae-27			af	NC_002945.4	256.3MB	300.5MB	3,072,785	99.68%	154.9	231.5	58722	11	1451		3777377600	SB1622	0-0-1F-7E-FF-60	0000000000000000111111111110111111111100000
2009	09-0454	PRJNA251692	SAMN03300522	SRS838586	Clinical	US	09-0454_CHN_PA_NHP	Mcaprae-27			af	NC_002945.4	301.3MB	340.8MB	3,629,113	99.67%	180.4	227.6	75085	12	1455		3777377600	SB1622	0-0-1F-7E-FF-60	0000000000000000111111111110111111111100000
2009	09-0455	PRJNA251692	SAMN03300523	SRS838587	Clinical	US	09-0455_CHN_PA_NHP	Mcaprae-27			af	NC_002945.4	219.5MB	253.1MB	2,523,759	99.64%	131.2	239.9	52170	12	1452		3777377600	SB1622	0-0-1F-7E-FF-60	0000000000000000111111111110111111111100000
2009	09-3461	PRJNA251692	SAMN03300542	SRS838567	Farmed cervid	US	09-3461_NE_Elk_C09-A_1	Mbovis-14	Mbovis-14B	Mbovis-14B3	af	NC_002945.4	165.5MB	174.0MB	5,516,344	99.88%	65.2	54.0	172312	0	641		666773677777600	SB0265	6D-5F-5E-7F-FF-60	1101101101111110111101111111111111111100000
2009	09-4483	PRJNA251692	SAMN09284139	SRS3359866	Farmed cervid	US	09-4483_NE_Elk_C09-A_2	Mbovis-14	Mbovis-14B	Mbovis-14B3	af	NC_002945.4	244.4MB	257.3MB	8,079,648	99.70%	96.7	54.0	196827	0	644		666773677777600	SB0265	6D-5F-5E-7F-FF-60	1101101101111110111101111111111111111100000
2009	09-4486	PRJNA251692	SAMN03300547	SRS838565	Farmed cervid	US	09-4486_NE_Elk_C09-A_3	Mbovis-14	Mbovis-14B	Mbovis-14B3	af	NC_002945.4	203.6MB	218.0MB	2,035,176	99.76%	98.7	230.1	35351	5	664		666773677777600	SB0265	6D-5F-5E-7F-FF-60	1101101101111110111101111111111111111100000
2009	09-4488	PRJNA251692	SAMN03300548	SRS838564	Farmed cervid	US	09-4488_NE_Elk_C09-A_4	Mbovis-14	Mbovis-14B	Mbovis-14B3	af	NC_002945.4	399.4MB	454.1MB	4,277,746	99.83%	198.3	227.1	157921	49	689		666773677777600	SB0265	6D-5F-5E-7F-FF-60	1101101101111110111101111111111111111100000
2009	09-5427	PRJNA251692	SAMN03300558	SRS838551	Farmed cervid	US	09-5427_IN_Cervid_09-A	Mbovis-14	Mbovis-14B	Mbovis-14B3	af	NC_002945.4	538.1MB	581.6MB	5,582,623	99.85%	255.9	220.9	177422	165	688		666773677777600	SB0265	6D-5F-5E-7F-FF-60	1101101101111110111101111111111111111100000
2009	09-5685	PRJNA251692	SAMN03300559	SRS838552	Farmed cervid	US	09-5685_IN_Cervid_09-A	Mbovis-14	Mbovis-14B	Mbovis-14B3	af	NC_002945.4	186.4MB	196.9MB	5,455,158	99.55%	65.1	54.0	132776	0	632		666773677777600	SB0265	6D-5F-5E-7F-FF-60	1101101101111110111101111111111111111100000
2009	09-5870	PRJNA251692	SAMN09284140	SRS3359865	Farmed cervid	US	09-5870_IN_Cervid_09-B	Mbovis-14	Mbovis-14B	Mbovis-14B3	af	NC_002945.4	275.9MB	291.5MB	12,390,441	99.86%	147.7	54.0	303775	0	651		666773677777600	SB0265	6D-5F-5E-7F-FF-60	1101101101111110111101111111111111111100000
2009	09-5872	PRJNA251692	SAMN03300564	SRS838547	Farmed cervid	US	09-5872_IN_Cervid_09-B	Mbovis-14	Mbovis-14B	Mbovis-14B3	af	NC_002945.4	428.5MB	463.6MB	4,455,744	99.84%	212.3	229.4	117788	1	679		666773677777600	SB0265	6D-5F-5E-7F-FF-60	1101101101111110111101111111111111111100000
2009	09-5996	PRJNA251692	SAMN05560188	SRS1610134	Farmed cervid	US	09-5996_IN_Cervid_09-C	Mbovis-14	Mbovis-14B	Mbovis-14B3	af	NC_002945.4	293.1MB	306.0MB	12,637,259	99.88%	150.4	54.0	330046	0	647		666773677777600	SB0265	6D-5F-5E-7F-FF-60	1101101101111110111101111111111111111100000
2009	09-6060	PRJNA251692	SAMN03300566	SRS838544	Farmed cervid	US	09-6060_NE_Elk_C09-A_6	Mbovis-14	Mbovis-14B	Mbovis-14B3	af	NC_002945.4	291.2MB	325.3MB	3,408,382	99.82%	163.2	222.9	83307	1	698		666773677777600	SB0265	6D-5F-5E-7F-FF-60	1101101101111110111101111111111111111100000
2009	09-6061	PRJNA251692	SAMN03300567	SRS838542	Farmed cervid	US	09-6061_NE_Elk_C09-A_7	Mbovis-14	Mbovis-14B	Mbovis-14B3	af	NC_002945.4	202.9MB	214.8MB	2,005,446	99.77%	95.8	230.2	51634	1	668		666773677777600	SB0265	6D-5F-5E-7F-FF-60	1101101101111110111101111111111111111100000
2009	09-6064	PRJNA251692	SAMN03300568	SRS838543	Farmed cervid	US	09-6064_NE_Elk_C09-A_10	Mbovis-14	Mbovis-14B	Mbovis-14B3	af	NC_002945.4	378.8MB	404.0MB	4,000,552	99.83%	195.0	228.9	114067	1	685		666773677777600	SB0265	6D-5F-5E-7F-FF-60	1101101101111110111101111111111111111100000
2009	09-6068	PRJNA251692	SAMN03300569	SRS838541	Farmed cervid	US	09-6068_NE_Elk_C09-A_12	Mbovis-14	Mbovis-14B	Mbovis-14B3	af	NC_002945.4	101.1MB	101.2MB	936,970	99.66%	46.2	232.0	15201	1	668		666773677777600	SB0265	6D-5F-5E-7F-FF-60	1101101101111110111101111111111111111100000
2009	09-6069	PRJNA251692	SAMN03300570	SRS838540	Farmed cervid	US	09-6069_NE_Elk_C09-A_13	Mbovis-14	Mbovis-14B	Mbovis-14B3	af	NC_002945.4	275.0MB	289.5MB	2,975,490	99.83%	143.0	225.2	73105	1	680		666773677777600	SB0265	6D-5F-5E-7F-FF-60	1101101101111110111101111111111111111100000
2009	09-6071	PRJNA251692	SAMN03300571	SRS838539	Farmed cervid	US	09-6071_NE_Elk_C09-A_15	Mbovis-14	Mbovis-14B	Mbovis-14B3	af	NC_002945.4	347.3MB	399.3MB	3,671,875	99.83%	170.9	229.8	126301	323	684		666773677777600	SB0265	6D-5F-5E-7F-FF-60	1101101101111110111101111111111111111100000
2009	09-6072	PRJNA251692	SAMN03300572	SRS838538	Farmed cervid	US	09-6072_NE_Elk_C09-A_16	Mbovis-14	Mbovis-14B	Mbovis-14B3	af	NC_002945.4	566.1MB	598.0MB	5,925,009	99.84%	285.1	231.5	238482	1	693		666773677777600	SB0265	6D-5F-5E-7F-FF-60	1101101101111110111101111111111111111100000
2009	09-6075	PRJNA251692	SAMN03300573	SRS838537	Farmed cervid	US	09-6075_NE_Elk_C09-A_17	Mbovis-14	Mbovis-14B	Mbovis-14B3	af	NC_002945.4	359.2MB	410.0MB	3,773,654	99.80%	182.0	234.1	119767	1	684		666773677777600	SB0265	6D-5F-5E-7F-FF-60	1101101101111110111101111111111111111100000
2009	09-6077	PRJNA251692	SAMN03300574	SRS838536	Farmed cervid	US	09-6077_NE_Elk_C09-A_18	Mbovis-14	Mbovis-14B	Mbovis-14B3	af	NC_002945.4	206.4MB	238.6MB	2,462,501	99.78%	120.7	233.1	63594	2	679		666773677777600	SB0265	6D-5F-5E-7F-FF-60	1101101101111110111101111111111111111100000
2009	09-6078	PRJNA251692	SAMN03300575	SRS838535	Farmed cervid	US	09-6078_NE_Elk_C09-A_19	Mbovis-14	Mbovis-14B	Mbovis-14B3	af	NC_002945.4	368.0MB	417.6MB	4,331,866	99.83%	196.9	215.8	139665	1	679		666773677777600	SB0265	6D-5F-5E-7F-FF-60	1101101101111110111101111111111111111100000
2009	09-6080	PRJNA251692	SAMN03300576	SRS838534	Farmed cervid	US	09-6080_NE_Elk_C09-A_21	Mbovis-14	Mbovis-14B	Mbovis-14B3	af	NC_002945.4	293.5MB	318.7MB	3,240,273	99.84%	153.4	223.6	87740	1	695		666773677777600	SB0265	6D-5F-5E-7F-FF-60	1101101101111110111101111111111111111100000
2009	09-6084	PRJNA251692	SAMN03300577	SRS838533	Farmed cervid	US	09-6084_NE_Elk_C09-A_23	Mbovis-14	Mbovis-14B	Mbovis-14B3	af	NC_002945.4	312.8MB	341.1MB	3,575,620	99.85%	167.3	220.5	100714	1	700		666773677777600	SB0265	6D-5F-5E-7F-FF-60	1101101101111110111101111111111111111100000
2009	09-6085	PRJNA251692	SAMN03300578	SRS838532	Farmed cervid	US	09-6085_NE_Elk_C09-A_24	Mbovis-14	Mbovis-14B	Mbovis-14B3	af	NC_002945.4	246.9MB	272.6MB	2,821,349	99.82%	131.0	218.3	66601	1	674		666773677777600	SB0265	6D-5F-5E-7F-FF-60	1101101101111110111101111111111111111100000
2009	09-6087	PRJNA251692	SAMN03300579	SRS838530	Farmed cervid	US	09-6087_NE_Elk_C09-A_26	Mbovis-14	Mbovis-14B	Mbovis-14B3	af	NC_002945.4	361.0MB	385.0MB	4,014,070	99.85%	187.5	219.3	110956	1	685		666773677777600	SB0265	6D-5F-5E-7F-FF-60	1101101101111110111101111111111111111100000
2009	09-6108	PRJNA251692	SAMN03300580	SRS838531	Farmed cervid	US	09-6108_NE_Fdeer_C09-A_54	Mbovis-14	Mbovis-14B	Mbovis-14B3	af	NC_002945.4	498.9MB	528.3MB	4,731,891	99.84%	232.6	234.4	118136	1	679		666773677777600	SB0265	6D-5F-5E-7F-FF-60	1101101101111110111101111111111111111100000
2009	09-6116	PRJNA251692	SAMN03300581	SRS838527	Farmed cervid	US	09-6116_NE_Fdeer_C09-A_61	Mbovis-14	Mbovis-14B	Mbovis-14B3	af	NC_002945.4	425.6MB	447.9MB	4,324,194	99.83%	201.2	222.3	126712	2	678		666773677777600	SB0265	6D-5F-5E-7F-FF-60	1101101101111110111101111111111111111100000
2009	09-6122	PRJNA251692	SAMN03300582	SRS838529	Farmed cervid	US	09-6122_NE_Elk_C09-A_27	Mbovis-14	Mbovis-14B	Mbovis-14B3	af	NC_002945.4	279.4MB	285.2MB	2,802,711	99.77%	143.3	236.9	50353	1	674		666773677777600	SB0265	6D-5F-5E-7F-FF-60	1101101101111110111101111111111111111100000
2009	09-6124	PRJNA251692	SAMN03300583	SRS838528	Farmed cervid	US	09-6124_NE_Elk_C09-A_29	Mbovis-14	Mbovis-14B	Mbovis-14B3	af	NC_002945.4	355.5MB	383.2MB	3,939,701	99.83%	190.1	225.6	98806	1	694		666773677777600	SB0265	6D-5F-5E-7F-FF-60	1101101101111110111101111111111111111100000
2009	09-6125	PRJNA251692	SAMN03300584	SRS838524	Farmed cervid	US	09-6125_NE_Elk_C09-A_30	Mbovis-14	Mbovis-14B	Mbovis-14B3	af	NC_002945.4	371.5MB	405.6MB	4,375,439	99.86%	201.5	217.2	136445	1	700		666773677777600	SB0265	6D-5F-5E-7F-FF-60	1101101101111110111101111111111111111100000
2009	09-6127	PRJNA251692	SAMN03300585	SRS838526	Farmed cervid	US	09-6127_NE_Elk_C09-A_31	Mbovis-14	Mbovis-14B	Mbovis-14B3	af	NC_002945.4	286.3MB	314.8MB	3,460,316	99.85%	153.1	209.1	114339	4	678		666773677777600	SB0265	6D-5F-5E-7F-FF-60	1101101101111110111101111111111111111100000
2009	09-6128	PRJNA251692	SAMN03300586	SRS838523	Farmed cervid	US	09-6128_NE_Elk_C09-A_32	Mbovis-14	Mbovis-14B	Mbovis-14B3	af	NC_002945.4	345.8MB	371.8MB	3,922,082	99.83%	184.3	221.1	112028	1	683		666773677777600	SB0265	6D-5F-5E-7F-FF-60	1101101101111110111101111111111111111100000
2009	09-6129	PRJNA251692	SAMN03300587	SRS838525	Farmed cervid	US	09-6129_NE_Elk_C09-A_33	Mbovis-14	Mbovis-14B	Mbovis-14B3	af	NC_002945.4	227.9MB	259.0MB	2,796,140	99.83%	131.3	216.1	60861	23	676		666773677777600	SB0265	6D-5F-5E-7F-FF-60	1101101101111110111101111111111111111100000
2009	09-6130	PRJNA251692	SAMN03300588	SRS838520	Farmed cervid	US	09-6130_NE_Elk_C09-A_34	Mbovis-14	Mbovis-14B	Mbovis-14B3	af	NC_002945.4	199.9MB	224.5MB	2,320,317	99.80%	115.2	235.1	49501	4	682		666773677777600	SB0265	6D-5F-5E-7F-FF-60	1101101101111110111101111111111111111100000
2009	09-7359	PRJNA251692	SAMN03300590	SRS838522	Farmed cervid	US	09-7359_IN_Cervid_09_A	Mbovis-14	Mbovis-14B	Mbovis-14B3	af	NC_002945.4	296.1MB	332.0MB	2,804,158	99.83%	131.4	222.7	58364	1990	680		666773677777600	SB0265	6D-5F-5E-7F-FF-60	1101101101111110111101111111111111111100000
2009	09-7360	PRJNA251692	SAMN03300591	SRS838521	Farmed cervid	US	09-7360_IN_Cervid_09_A	Mbovis-14	Mbovis-14B	Mbovis-14B3	af	NC_002945.4	338.1MB	358.9MB	3,606,042	99.85%	173.6	226.2	90305	3	681		666773677777600	SB0265	6D-5F-5E-7F-FF-60	1101101101111110111101111111111111111100000
2009	09-7361	PRJNA251692	SAMN03300592	SRS838519	Farmed cervid	US	09-7361_IN_Cervid_09_A	Mbovis-14	Mbovis-14B	Mbovis-14B3	af	NC_002945.4	474.6MB	511.2MB	3,757,202	99.82%	169.0	220.2	80930	2121	677		666773677777600	SB0265	6D-5F-5E-7F-FF-60	1101101101111110111101111111111111111100000
2009	09-7362	PRJNA251692	SAMN03300593	SRS838518	Farmed cervid	US	09-7362_IN_Cervid_09_A	Mbovis-14	Mbovis-14B	Mbovis-14B3	af	NC_002945.4	263.5MB	295.7MB	2,828,075	99.84%	133.8	227.2	75547	1	678		666773677777600	SB0265	6D-5F-5E-7F-FF-60	1101101101111110111101111111111111111100000
2009	09-7364	PRJNA251692	SAMN03300594	SRS838515	Farmed cervid	US	09-7364_IN_Cervid_09_A	Mbovis-14	Mbovis-14B	Mbovis-14B3	af	NC_002945.4	238.9MB	262.7MB	2,564,150	99.81%	121.7	227.0	72327	1	677		666773677777600	SB0265	6D-5F-5E-7F-FF-60	1101101101111110111101111111111111111100000
2009	09-7366	PRJNA251692	SAMN03300596	SRS838513	Farmed cervid	US	09-7366_IN_Cervid_09_A	Mbovis-14	Mbovis-14B	Mbovis-14B3	af	NC_002945.4	454.9MB	486.4MB	3,667,181	99.83%	170.7	227.4	88895	2690	676		666773677777600	SB0265	6D-5F-5E-7F-FF-60	1101101101111110111101111111111111111100000
2009	09-6718	PRJNA251692	SAMN03300589	SRS838517	Wildlife	US	09-6718_MN_Wildlife_Deer_09_DEER_MN00443	Mbovis-17	Mbovis-17A	Mbovis-17A1	af	NC_002945.4	271.6MB	304.6MB	2,857,506	99.92%	138.4	229.9	66166	0	340		664073377777600	SB0271	6D-3-5B-7F-FF-60	1101101000001110110111111111111111111100000
2009	09-7365	PRJNA251692	SAMN03300595	SRS838514	Affected herd	US	09-7365_IN_Cervid_09_A	Mbovis-14	Mbovis-14B	Mbovis-14B3	af	NC_002945.4	161.8MB	165.3MB	1,447,751	99.67%	71.2	235.3	20053	1	653		666773677777600	SB0265	6D-5F-5E-7F-FF-60	1101101101111110111101111111111111111100000
2009	09-7367	PRJNA251692	SAMN03300597	SRS838516	Affected herd	US	09-7367_IN_Cervid_09_A	Mbovis-14	Mbovis-14B	Mbovis-14B3	af	NC_002945.4	441.2MB	484.3MB	4,707,904	99.85%	217.3	224.2	136227	1	681		666773677777600	SB0265	6D-5F-5E-7F-FF-60	1101101101111110111101111111111111111100000
2009	09-4591	PRJNA251692	SAMN03300549	SRS838559	Wildlife	US	09-4591_MN_Wildlife_Deer_09_DEER_MN00539	Mbovis-17	Mbovis-17A	Mbovis-17A1	af	NC_002945.4	336.4MB	374.4MB	3,973,780	99.94%	187.0	220.9	115152	1101	340		664073377777600	SB0271	6D-3-5B-7F-FF-60	1101101000001110110111111111111111111100000
2009	09-4592	PRJNA251692	SAMN03300550	SRS838560	Wildlife	US	09-4592_MN_Wildlife_Deer_09_DEER_MN00539	Mbovis-17	Mbovis-17A	Mbovis-17A1	af	NC_002945.4	413.6MB	458.0MB	4,867,291	99.95%	228.7	220.6	146002	14	341		664073377777600	SB0271	6D-3-5B-7F-FF-60	1101101000001110110111111111111111111100000
2009	09-5373	PRJNA251692	SAMN03300557	SRS838554	Wildlife	US	09-5373_MN_Wildlife_Deer_09_DEER_MN00443	Mbovis-17	Mbovis-17A	Mbovis-17A1	af	NC_002945.4	316.5MB	340.8MB	3,444,647	99.93%	161.8	219.9	83600	0	339		664073377777600	SB0271	6D-3-5B-7F-FF-60	1101101000001110110111111111111111111100000
2010	10-2172	PRJNA251692	SAMN03300604	SRS838506	Affected herd	US	10-2172_SD_Beef_09-A	Mbovis-14	Mbovis-14B	Mbovis-14B3	af	NC_002945.4	594.8MB	629.4MB	5,770,417	99.86%	272.8	227.7	187748	1	680		666773677777600	SB0265	6D-5F-5E-7F-FF-60	1101101101111110111101111111111111111100000
2010	10-2603	PRJNA251692	SAMN03300605	SRS838507	Affected herd	US	10-2603_SD_Beef_09-A	Mbovis-14	Mbovis-14B	Mbovis-14B3	af	NC_002945.4	110.4MB	114.6MB	1,549,698	99.83%	61.3	184.8	29703	3	666		666773677777600	SB0265	6D-5F-5E-7F-FF-60	1101101101111110111101111111111111111100000
2010	10-3273	PRJNA251692	SAMN09284141	SRS3359864	Affected herd	US	10-3273_SD_Beef_09-B	Mbovis-14	Mbovis-14B	Mbovis-14B3	af	NC_002945.4	573.7MB	599.1MB	24,124,110	99.91%	286.1	54.0	646880	0	656		666773677777600	SB0265	6D-5F-5E-7F-FF-60	1101101101111110111101111111111111111100000
2010	10-4190	PRJNA251692	SAMN03300608	SRS838503	Affected herd	US	10-4190_MS_Beef_10-A	Mbovis-16			af	NC_002945.4	757.1MB	813.3MB	7,821,661	99.88%	351.4	217.1	333364	0	344		264073777777600	SB0673	2D-3-5F-7F-FF-60	0101101000001110111111111111111111111100000
2010	10-4566	PRJNA251692	SAMN05560190	SRS1610135	Affected herd	US	10-4566_KY_Beef_10-A	Mbovis-14	Mbovis-14B	Mbovis-14B3	af	NC_002945.4	223.7MB	237.9MB	9,473,132	99.75%	111.5	54.0	316042	0	642		666773677777600	SB0265	6D-5F-5E-7F-FF-60	1101101101111110111101111111111111111100000
2010	10-5035	PRJNA251692	SAMN03300612	SRS838498	Affected herd	US	10-5035_CO_Dairy_10-A	Mbovis-07	Mbovis-07B	Mbovis-07B1	af	NC_002945.4	659.3MB	729.7MB	7,195,671	99.68%	314.8	212.6	301098	1	527		676573777077400	SB2011	6F-57-5F-7E-3F-40	1101111101011110111111111110001111111000000
2010	10-7911	PRJNA251692	SAMN03300626	SRS838483	Affected herd	US	10-7911_CO_Dairy_10-A	Mbovis-07	Mbovis-07B	Mbovis-07B1	af	NC_002945.4	287.4MB	303.9MB	2,786,526	99.66%	132.7	237.5	63425	2	497		676573777077400	SB2011	6F-57-5F-7E-3F-40	1101111101011110111111111110001111111000000
2010	10-8952	PRJNA251692	SAMN03300628	SRS838484	Affected herd	US	10-8952_CO_Dairy_10-A	Mbovis-07	Mbovis-07B	Mbovis-07B1	af	NC_002945.4	528.6MB	569.7MB	5,420,198	99.65%	250.0	229.1	168816	0	527		676573777077400	SB2011	6F-57-5F-7E-3F-40	1101111101011110111111111110001111111000000
2010	10-9486	PRJNA251692	SAMN09284144	SRS3359684	Affected herd	US	10-9486_CO_Beef_10-C	Mbovis-07	Mbovis-07B	Mbovis-07B1	af	NC_002945.4	199.6MB	218.5MB	2,006,935	99.51%	101.3	238.1	21188	0	515		676573777077400	SB2011	6F-57-5F-7E-3F-40	1101111101011110111111111110001111111000000
2010	10-6148	PRJNA251692	SAMN03300616	SRS838493	Affected herd	US	10-6148_KY_Beef_10-A	Mbovis-14	Mbovis-14B	Mbovis-14B3	af	NC_002945.4	444.0MB	470.6MB	17,814,259	99.88%	192.2	54.0	1992368	0	655		666773677777600	SB0265	6D-5F-5E-7F-FF-60	1101101101111110111101111111111111111100000
2010	10-6807	PRJNA251692	SAMN03300618	SRS838495	Affected herd	US	10-6807_CO_Dairy_10-A	Mbovis-07	Mbovis-07B	Mbovis-07B1	af	NC_002945.4	286.4MB	315.5MB	3,044,812	99.64%	139.8	224.8	66549	0	521		676573777077400	SB2011	6F-57-5F-7E-3F-40	1101111101011110111111111110001111111000000
2010	10-7034	PRJNA251692	SAMN03300619	SRS838491	Affected herd	US	10-7034_OH_Dairy_10-A	Mbovis-13	Mbovis-13A	Mbovis-13A2	af	NC_002945.4	417.9MB	451.2MB	4,865,978	99.09%	195.9	193.2	191288	681	640		676773677777600	SB0121	6F-5F-5E-7F-FF-60	1101111101111110111101111111111111111100000
2010	10-7070	PRJNA251692	SAMN03300621	SRS838489	Fed	US	10-7070_UNK_Untraceable_Fed	Mbovis-14	Mbovis-14B	Mbovis-14B3	af	NC_002945.4	198.5MB	209.1MB	8,549,542	99.87%	100.6	54.0	249721	0	651		666773677777600	SB0265	6D-5F-5E-7F-FF-60	1101101101111110111101111111111111111100000
2010	10-7071	PRJNA251692	SAMN03300622	SRS838488	Fed	US	10-7071_UNK_Untraceable_Fed	Mbovis-14	Mbovis-14B	Mbovis-14B3	af	NC_002945.4	326.5MB	357.4MB	3,313,457	99.82%	152.5	230.7	77602	541	681		666773677777600	SB0265	6D-5F-5E-7F-FF-60	1101101101111110111101111111111111111100000
2010	10-7916	PRJNA251692	SAMN09284143	SRS3359688	Affected herd	US	10-7916_CO_Dairy_10-A	Mbovis-07	Mbovis-07B	Mbovis-07B1	af	NC_002945.4	158.4MB	177.8MB	1,606,258	99.41%	81.3	241.9	13705	0	513		676573777077400	SB2011	6F-57-5F-7E-3F-40	1101111101011110111111111110001111111000000
2010	10-9487	PRJNA251692	SAMN09284145	SRS3359686	Affected herd	US	10-9487_CO_Beef_10-C	Mbovis-07	Mbovis-07B	Mbovis-07B1	af	NC_002945.4	182.8MB	211.9MB	1,901,118	99.45%	96.3	239.9	23679	4	513		676573777077400	SB2011	6F-57-5F-7E-3F-40	1101111101011110111111111110001111111000000
2010	10-1090	PRJNA251692	SAMN03300602	SRS838509	Wildlife	US	10-1090_MN_Wildlife_Deer_09_DEER_MN37486	Mbovis-17	Mbovis-17A	Mbovis-17A1	af	NC_002945.4	177.9MB	165.9MB	1,667,034	99.85%	84.5	234.2	23351	0	331		664073377777600	SB0271	6D-3-5B-7F-FF-60	1101101000001110110111111111111111111100000
2011	11-3567	PRJNA251692	SAMN03300640	SRS838470	Affected herd	US	11-3567_CA_Dairy_11-A	Mbovis-06	Mbovis-06B		af	NC_002945.4	195.9MB	198.3MB	6,263,971	99.77%	73.0	53.0	110196	0	546		640013777777600	SB0145	68-0-5F-7F-FF-60	1101000000000010111111111111111111111100000
2011	11-3871	PRJNA251692	SAMN03300641	SRS838469	Affected herd	US	11-3871_IN_Beef_11-A	Mbovis-14	Mbovis-14B	Mbovis-14B3	af	NC_002945.4	436.2MB	466.1MB	4,152,603	99.80%	200.0	232.9	121778	1	683		666773677777600	SB0265	6D-5F-5E-7F-FF-60	1101101101111110111101111111111111111100000
2011	11-3877	PRJNA251692	SAMN03300642	SRS838471	Affected herd	US	11-3877_IN_Beef_11-A	Mbovis-14	Mbovis-14B	Mbovis-14B3	af	NC_002945.4	471.3MB	507.6MB	4,681,407	99.86%	230.5	232.3	105550	109	696		666773677777600	SB0265	6D-5F-5E-7F-FF-60	1101101101111110111101111111111111111100000
2011	11-5424	PRJNA251692	SAMN03300649	SRS838461	Affected herd	US	11-5424_IN_Beef_11-A	Mbovis-14	Mbovis-14B	Mbovis-14B3	af	NC_002945.4	487.0MB	512.5MB	4,591,534	99.81%	222.3	232.8	117407	1	685		666773677777600	SB0265	6D-5F-5E-7F-FF-60	1101101101111110111101111111111111111100000
2011	11-5428	PRJNA251692	SAMN03300650	SRS838459	Affected herd	US	11-5428_IN_Beef_11-A	Mbovis-14	Mbovis-14B	Mbovis-14B3	af	NC_002945.4	698.5MB	778.9MB	7,208,149	99.85%	331.8	225.7	281614	1	688		666773677777600	SB0265	6D-5F-5E-7F-FF-60	1101101101111110111101111111111111111100000
2011	11-5500	PRJNA251692	SAMN03300652	SRS838458	Affected herd	US	11-5500_IN_Beef_11-A	Mbovis-14	Mbovis-14B	Mbovis-14B3	af	NC_002945.4	289.2MB	288.9MB	12,030,808	99.89%	140.9	53.0	200983	0	656		666773677777600	SB0265	6D-5F-5E-7F-FF-60	1101101101111110111101111111111111111100000
2011	11-5501	PRJNA251692	SAMN03300653	SRS838456	Affected herd	US	11-5501_IN_Beef_11-A	Mbovis-14	Mbovis-14B	Mbovis-14B3	af	NC_002945.4	538.1MB	582.8MB	5,163,629	99.83%	245.2	232.1	159418	1	691		666773677777600	SB0265	6D-5F-5E-7F-FF-60	1101101101111110111101111111111111111100000
2011	11-5716	PRJNA251692	SAMN03300655	SRS838455	Affected herd	US	11-5716_CA_Dairy_11-A	Mbovis-06	Mbovis-06B		af	NC_002945.4	108.2MB	116.7MB	1,067,693	99.57%	50.4	235.7	29061	0	561		640013777777600	SB0145	68-0-5F-7F-FF-60	1101000000000010111111111111111111111100000
2011	11-6788	PRJNA251692	SAMN09284146	SRS3359691	Affected herd	US	11-6788_CHI_AZ_Event-Roping	Mbovis-23	Mbovis-23A	Mbovis-23A2	af	NC_002945.4	128.4MB	157.7MB	1,413,933	99.66%	71.4	237.5	19147	0	339		264073777777600	SB0673	2D-3-5F-7F-FF-60	0101101000001110111111111111111111111100000
2011	11-0187	PRJNA251692	SAMN03300631	SRS838481	Affected herd	US	11-0187_CO_Beef_10-B	Mbovis-07	Mbovis-07B	Mbovis-07B1	af	NC_002945.4	273.5MB	308.6MB	3,005,585	99.62%	146.9	233.4	95470	0	524		676573777077400	SB2011	6F-57-5F-7E-3F-40	1101111101011110111111111110001111111000000
2011	11-0719	PRJNA251692	SAMN03300632	SRS838479	Affected herd	US	11-0719_CO_Beef_10-D	Mbovis-07	Mbovis-07B	Mbovis-07B1	af	NC_002945.4	481.2MB	517.4MB	5,273,911	99.72%	241.8	216.8	137486	11	525		676573777077400	SB2011	6F-57-5F-7E-3F-40	1101111101011110111111111110001111111000000
2011	11-0787	PRJNA251692	SAMN03300634	SRS838474	Affected herd	US	11-0787_CO_Dairy_10-B	Mbovis-07	Mbovis-07B	Mbovis-07B1	af	NC_002945.4	195.9MB	196.6MB	1,858,007	99.54%	92.4	237.2	35546	0	516		676573777077400	SB2011	6F-57-5F-7E-3F-40	1101111101011110111111111110001111111000000
2011	11-1673	PRJNA251692	SAMN03300636	SRS838472	Affected herd	US	11-1673_CO_Dairy_10-B	Mbovis-07	Mbovis-07B	Mbovis-07B1	af	NC_002945.4	168.4MB	160.8MB	1,617,193	99.58%	80.8	232.0	27097	0	506		676573777077400	SB2011	6F-57-5F-7E-3F-40	1101111101011110111111111110001111111000000
2011	11-5713	PRJNA251692	SAMN03300654	SRS838457	Case	US	11-5713_WA_CAN_TB-635_Beef	Mbovis-23	Mbovis-23A	Mbovis-23A1	af	NC_002945.4	347.4MB	348.8MB	3,783,191	99.86%	158.1	216.2	104559	5	341		264073777777600	SB0673	2D-3-5F-7F-FF-60	0101101000001110111111111111111111111100000
2011	11-7341	PRJNA251692	SAMN03300663	SRS838447	Case	US	11-7341_NE_TB-635_Beef_Cow	Mbovis-17	Mbovis-17B	Mbovis-17B1	af	NC_002945.4	291.5MB	316.1MB	3,208,807	99.91%	153.7	228.4	94833	0	324		664073777700600	SB0971	6D-3-5F-7F-C0-60	1101101000001110111111111111110000001100000
2011	11-8538	PRJNA251692	SAMN04448490	SRS1269844	Clinical	US	11-8538_Lab-Cynomolgus_Monkey	Mbovis-29			af	NC_002945.4	210.2MB	233.0MB	2,136,268	99.53%	108.7	240.5	20349	1	696		616733777777600	SB0868	63-5D-5F-7F-FF-60	1100011101110110111111111111111111111100000
2011	11-8539	PRJNA251692	SAMN09284148	SRS3359689	Clinical	US	11-8539_Lab-Cynomolgus_Monkey	Mbovis-29			af	NC_002945.4	152.4MB	167.7MB	1,533,791	99.41%	78.7	241.4	10285	1	685		616733777777600	SB0868	63-5D-5F-7F-FF-60	1100011101110110111111111111111111111100000
2011	11-8359	PRJNA251692	SAMN09284147	SRS3359692	Affected herd	US	11-8359_CA_Dairy_11-A	Mbovis-06	Mbovis-06B		af	NC_002945.4	132.9MB	143.2MB	1,238,729	99.58%	58.9	235.6	42432	528	561		640013777777600	SB0145	68-0-5F-7F-FF-60	1101000000000010111111111111111111111100000
2011	11-0766	PRJNA251692	SAMN03300633	SRS838480	Affected herd	US	11-0766_CO_Dairy_10-B	Mbovis-07	Mbovis-07B	Mbovis-07B1	af	NC_002945.4	463.1MB	501.2MB	5,138,151	99.72%	232.1	212.7	135334	799	521		676573777077400	SB2011	6F-57-5F-7E-3F-40	1101111101011110111111111110001111111000000
2012	12-3012	PRJNA251692	SAMN03300690	SRS838421	Affected herd	US	12-3012_CA_Dairy_11-B	Mbovis-06	Mbovis-06A		af	NC_002945.4	451.6MB	504.8MB	5,433,102	99.63%	256.7	220.5	183736	1	523		640013777777600	SB0145	68-0-5F-7F-FF-60	1101000000000010111111111111111111111100000
2012	12-3930	PRJNA251692	SAMN03300692	SRS838418	Affected herd	US	12-3930_TX_Beef_12-A_1	Mbovis-17	Mbovis-17A	Mbovis-17A1	af	NC_002945.4	290.6MB	274.8MB	2,752,014	99.93%	128.8	226.0	49122	5	343		664073377777600	SB0271	6D-3-5B-7F-FF-60	1101101000001110110111111111111111111100000
2012	12-4832	PRJNA251692	SAMN03300695	SRS838415	Affected herd	US	12-4832_CA_Dairy_11-B	Mbovis-06	Mbovis-06A		af	NC_002945.4	480.5MB	508.4MB	4,879,273	99.65%	221.0	219.6	145701	1	523		640013777777600	SB0145	68-0-5F-7F-FF-60	1101000000000010111111111111111111111100000
2012	12-5090	PRJNA251692	SAMN03300696	SRS838413	Affected herd	US	12-5090_TX_Beef_12-A_2LNHD_THX	Mbovis-17	Mbovis-17A	Mbovis-17A1	af	NC_002945.4	218.5MB	233.8MB	2,141,261	99.93%	102.5	230.9	61875	0	342		664073377777600	SB0271	6D-3-5B-7F-FF-60	1101101000001110110111111111111111111100000
2012	12-5092	PRJNA251692	SAMN03300697	SRS838414	Affected herd	US	12-5092_TX_Beef_12-A_2Liver	Mbovis-17	Mbovis-17A	Mbovis-17A1	af	NC_002945.4	425.1MB	480.8MB	4,354,912	99.94%	200.3	228.0	147601	0	345		664073377777600	SB0271	6D-3-5B-7F-FF-60	1101101000001110110111111111111111111100000
2012	12-5093	PRJNA251692	SAMN03300698	SRS838412	Affected herd	US	12-5093_TX_Beef_12-A_3LNHD_THX	Mbovis-17	Mbovis-17A	Mbovis-17A1	af	NC_002945.4	212.1MB	194.6MB	1,819,076	99.81%	92.9	238.1	29425	7	340		664073377777600	SB0271	6D-3-5B-7F-FF-60	1101101000001110110111111111111111111100000
2012	12-5094	PRJNA251692	SAMN03300699	SRS838411	Affected herd	US	12-5094_TX_Beef_12-A_3LNAB	Mbovis-17	Mbovis-17A	Mbovis-17A1	af	NC_002945.4	293.7MB	323.9MB	2,990,657	99.90%	138.5	227.7	91401	0	342		664073377777600	SB0271	6D-3-5B-7F-FF-60	1101101000001110110111111111111111111100000
2012	12-5103	PRJNA251692	SAMN03300700	SRS838410	Affected herd	US	12-5103_CA_Dairy_11-B	Mbovis-06	Mbovis-06A		af	NC_002945.4	262.8MB	274.8MB	2,554,245	99.62%	121.1	228.0	73834	0	522		640013777777600	SB0145	68-0-5F-7F-FF-60	1101000000000010111111111111111111111100000
2012	12-0119	PRJNA251692	SAMN03300670	SRS838441	Affected herd	US	12-0119_CA_Dairy_11-B	Mbovis-06	Mbovis-06A		af	NC_002945.4	231.8MB	258.9MB	3,234,121	99.69%	143.0	208.8	90787	1	524		640013777777600	SB0145	68-0-5F-7F-FF-60	1101000000000010111111111111111111111100000
2012	12-0217	PRJNA251692	SAMN03300672	SRS838438	Affected herd	US	12-0217_CA_Dairy_11-B	Mbovis-06	Mbovis-06A		af	NC_002945.4	573.8MB	601.4MB	5,534,586	99.65%	262.9	229.5	133444	12	529		640013777777600	SB0145	68-0-5F-7F-FF-60	1101000000000010111111111111111111111100000
2012	12-0221	PRJNA251692	SAMN03300673	SRS838437	Affected herd	US	12-0221_CA_Dairy_11-B	Mbovis-06	Mbovis-06A		af	NC_002945.4	228.5MB	234.9MB	2,016,817	99.61%	98.9	236.2	38642	0	519		640013777777600	SB0145	68-0-5F-7F-FF-60	1101000000000010111111111111111111111100000
2012	12-0241	PRJNA251692	SAMN03300674	SRS838436	Affected herd	US	12-0241_CA_Dairy_11-B	Mbovis-06	Mbovis-06A		af	NC_002945.4	234.2MB	264.5MB	3,075,201	99.65%	144.9	227.1	65906	0	521		640013777777600	SB0145	68-0-5F-7F-FF-60	1101000000000010111111111111111111111100000
2012	12-0251	PRJNA251692	SAMN03300675	SRS838435	Affected herd	US	12-0251_CA_Dairy_11-B	Mbovis-06	Mbovis-06A		af	NC_002945.4	206.0MB	230.6MB	2,598,609	99.61%	116.0	213.4	52561	0	521		640013777777600	SB0145	68-0-5F-7F-FF-60	1101000000000010111111111111111111111100000
2012	12-0257	PRJNA251692	SAMN03300676	SRS838432	Affected herd	US	12-0257_CA_Dairy_11-B	Mbovis-06	Mbovis-06A		af	NC_002945.4	569.8MB	623.0MB	6,780,132	99.63%	322.7	222.5	266161	0	528		640013777777600	SB0145	68-0-5F-7F-FF-60	1101000000000010111111111111111111111100000
2012	12-0560	PRJNA251692	SAMN03300677	SRS838434	Affected herd	US	12-0560_SD_Beef_11-A	Mbovis-23	Mbovis-23D		af	NC_002945.4	288.1MB	328.5MB	3,046,383	99.90%	144.0	231.2	73159	0	348		264073777777600	SB0673	2D-3-5F-7F-FF-60	0101101000001110111111111111111111111100000
2012	12-0812	PRJNA251692	SAMN03300678	SRS838433	Affected herd	US	12-0812_CA_Dairy_11-B	Mbovis-06	Mbovis-06A		af	NC_002945.4	550.3MB	610.3MB	6,650,702	99.64%	320.3	224.7	257824	0	526		640013777777600	SB0145	68-0-5F-7F-FF-60	1101000000000010111111111111111111111100000
2012	12-0945	PRJNA251692	SAMN03300679	SRS838430	Affected herd	US	12-0945_SD_Beef_11-A	Mbovis-23	Mbovis-23D		af	NC_002945.4	303.2MB	319.8MB	3,298,557	99.91%	148.9	218.7	80005	0	354		264073777777600	SB0673	2D-3-5F-7F-FF-60	0101101000001110111111111111111111111100000
2012	12-0948	PRJNA251692	SAMN03300680	SRS838429	Affected herd	US	12-0948_SD_Beef_11-A	Mbovis-23	Mbovis-23D		af	NC_002945.4	564.1MB	616.0MB	5,691,101	99.88%	269.4	231.6	203902	7	348		264073777777600	SB0673	2D-3-5F-7F-FF-60	0101101000001110111111111111111111111100000
2012	12-4696	PRJNA251692	SAMN03300694	SRS838416	Case	US	12-4696_UNK_TB-635_Beef	Mbovis-16	Mbovis-16D		af	NC_002945.4	201.1MB	201.4MB	1,824,339	99.78%	88.5	232.0	34592	0	334		264073777777600	SB0673	2D-3-5F-7F-FF-60	0101101000001110111111111111111111111100000
2012	12-8656	PRJNA251692	SAMN03300706	SRS838404	Affected herd	US	12-8656_CA_Dairy_13-A_1	Mbovis-16	Mbovis-16B		af	NC_002945.4	639.1MB	673.1MB	6,547,862	99.85%	303.3	222.7	242337	0	354		264073777777600	SB0673	2D-3-5F-7F-FF-60	0101101000001110111111111111111111111100000
2012	12-9271	PRJNA251692	SAMN03300708	SRS838402	Clinical	US	12-9271_TX_Cat_Domestic	Mbovis-05	Mbovis-05B		af	NC_002945.4	382.6MB	383.0MB	3,717,324	99.53%	172.9	221.2	92095	0	530		640013777777600	SB0145	68-0-5F-7F-FF-60	1101000000000010111111111111111111111100000
2012	12-0062	PRJNA251692	SAMN03300669	SRS838442	Affected herd	US	12-0062_CA_Dairy_11-B	Mbovis-06	Mbovis-06A		af	NC_002945.4	306.3MB	326.1MB	3,148,894	99.61%	156.8	232.9	82663	0	521		640013777777600	SB0145	68-0-5F-7F-FF-60	1101000000000010111111111111111111111100000
2012	12-1278	PRJNA251692	SAMN03300684	SRS838426	Affected herd	US	12-1278_CA_Dairy_11-B	Mbovis-06	Mbovis-06A		af	NC_002945.4	167.9MB	189.8MB	2,270,905	99.63%	102.6	216.0	47097	1	528		640013777777600	SB0145	68-0-5F-7F-FF-60	1101000000000010111111111111111111111100000
2012	12-1601	PRJNA251692	SAMN03300685	SRS838424	Affected herd	US	12-1601_CA_Dairy_11-C	Mbovis-06	Mbovis-06A		af	NC_002945.4	217.0MB	234.7MB	2,160,078	99.58%	103.5	234.6	54912	0	519		640013777777600	SB0145	68-0-5F-7F-FF-60	1101000000000010111111111111111111111100000
2013	13-0895	PRJNA251692	SAMN03300717	SRS838392	Affected herd	US	13-0895_CA_Dairy_13-A_2MESLN	Mbovis-16	Mbovis-16B		af	NC_002945.4	214.9MB	231.4MB	2,095,979	99.80%	96.5	225.1	38811	3410	341		264073777777600	SB0673	2D-3-5F-7F-FF-60	0101101000001110111111111111111111111100000
2013	13-0896	PRJNA251692	SAMN03300718	SRS838391	Affected herd	US	13-0896_CA_Dairy_13-A_2THXLN	Mbovis-16	Mbovis-16B		af	NC_002945.4	192.6MB	211.1MB	1,973,388	99.74%	99.7	239.3	24017	0	351		264073777777600	SB0673	2D-3-5F-7F-FF-60	0101101000001110111111111111111111111100000
2013	13-0902	PRJNA251692	SAMN03300720	SRS838390	Affected herd	US	13-0902_CA_Dairy_13-A_4	Mbovis-16	Mbovis-16B		af	NC_002945.4	308.8MB	339.0MB	3,251,864	99.80%	160.6	235.2	57970	0	349		264073777777600	SB0673	2D-3-5F-7F-FF-60	0101101000001110111111111111111111111100000
2013	13-0948	PRJNA251692	SAMN03300722	SRS838387	Affected herd	US	13-0948_CA_Dairy_13-A_5	Mbovis-16	Mbovis-16B		af	NC_002945.4	281.9MB	303.8MB	2,949,476	99.81%	144.3	233.2	54335	0	354		264073777777600	SB0673	2D-3-5F-7F-FF-60	0101101000001110111111111111111111111100000
2013	13-0949	PRJNA251692	SAMN03300723	SRS838388	Affected herd	US	13-0949_CA_Dairy_13-A_6	Mbovis-16	Mbovis-16B		af	NC_002945.4	332.4MB	358.0MB	3,496,033	99.82%	168.6	231.2	80081	0	356		264073777777600	SB0673	2D-3-5F-7F-FF-60	0101101000001110111111111111111111111100000
2013	13-0962	PRJNA251692	SAMN03300725	SRS838384	Affected herd	US	13-0962_CA_Dairy_13-A_8	Mbovis-16	Mbovis-16B		af	NC_002945.4	275.0MB	301.4MB	2,908,172	99.81%	141.1	232.6	58431	0	348		264073777777600	SB0673	2D-3-5F-7F-FF-60	0101101000001110111111111111111111111100000
2013	13-2929	PRJNA251692	SAMN03300771	SRS838332	Affected herd	US	13-2929_CA_Dairy_13-A_11	Mbovis-16	Mbovis-16B		af	NC_002945.4	337.8MB	402.5MB	3,929,445	99.82%	185.5	223.2	127575	0	353		264073777777600	SB0673	2D-3-5F-7F-FF-60	0101101000001110111111111111111111111100000
2013	13-2932	PRJNA251692	SAMN03300772	SRS838328	Affected herd	US	13-2932_CA_Dairy_13-A_12TLNTHX	Mbovis-16	Mbovis-16B		af	NC_002945.4	141.2MB	150.5MB	1,469,913	99.74%	69.4	234.7	34270	0	342		264073777777600	SB0673	2D-3-5F-7F-FF-60	0101101000001110111111111111111111111100000
2013	13-2934	PRJNA251692	SAMN03300773	SRS838327	Affected herd	US	13-2934_CA_Dairy_13-A_12AB	Mbovis-16	Mbovis-16B		af	NC_002945.4	309.8MB	333.2MB	3,122,120	99.81%	149.5	230.6	101411	0	349		264073777777600	SB0673	2D-3-5F-7F-FF-60	0101101000001110111111111111111111111100000
2013	13-6769	PRJNA251692	SAMN03300800	SRS838290	Affected herd	US	13-6769_CA_Beef_13-A	Mbovis-02	Mbovis-02A		af	NC_002945.4	205.9MB	227.1MB	2,115,448	99.56%	98.4	228.4	79038	0	533		640013774003600		68-0-5F-78-3-60	1101000000000010111111111000000000111100000
2013	13-7506	PRJNA251692	SAMN03300804	SRS838286	Affected herd	US	13-7506_ND_Dairy_13-A	Mbovis-23	Mbovis-23C		af	NC_002945.4	56.7MB	67.2MB	769,852	99.74%	33.5	236.2	26248	0	328		264073777777600	SB0673	2D-3-5F-7F-FF-60	0101101000001110111111111111111111111100000
2013	13-8046	PRJNA251692	SAMN03300808	SRS838282	Affected herd	US	13-8046_ND_Dairy_13-A	Mbovis-23	Mbovis-23C		af	NC_002945.4	263.4MB	277.8MB	3,071,597	99.83%	147.6	222.7	65372	0	340		264073777777600	SB0673	2D-3-5F-7F-FF-60	0101101000001110111111111111111111111100000
2013	13-0348	PRJNA251692	SAMN03300713	SRS838397	Case	US	13-0348_WA_TB-635_Dairy	Mbovis-03			af	NC_002945.4	392.8MB	430.9MB	3,862,226	99.62%	182.3	240.6	89805	0	528		40013777777600	SB2007	8-0-5F-7F-FF-60	0001000000000010111111111111111111111100000
2013	13-2826	PRJNA251692	SAMN03300769	SRS838335	Case	US	13-2826_CA_TB-635_Dairy	Mbovis-02	Mbovis-02A		af	NC_002945.4	252.2MB	266.3MB	2,529,681	99.58%	121.1	233.8	47572	0	538		640013774003600		68-0-5F-78-3-60	1101000000000010111111111000000000111100000
2013	13-6884	PRJNA251692	SAMN03300801	SRS838289	Case	US	13-6884_TX_TB-635_Beef	Mbovis-06	Mbovis-06A		af	NC_002945.4	262.1MB	280.3MB	2,791,533	99.64%	123.4	218.3	110060	0	530		640013777777600	SB0145	68-0-5F-7F-FF-60	1101000000000010111111111111111111111100000
2013	13-7000	PRJNA251692	SAMN03300802	SRS838288	Case	US	13-7000_NE_TB-635_Beef	Mbovis-14	Mbovis-14B	Mbovis-14B3	af	NC_002945.4	263.3MB	277.2MB	2,854,548	99.81%	136.8	224.5	61017	1	681		666773677777600	SB0265	6D-5F-5E-7F-FF-60	1101101101111110111101111111111111111100000
2013	13-7725	PRJNA251692	SAMN03300806	SRS838284	Case	US	13-7725_UT_TB-635_Dairy	Mbovis-20			af	NC_002945.4	150.9MB	162.3MB	1,652,267	99.54%	83.1	233.2	30903	0	521		640013777777600	SB0145	68-0-5F-7F-FF-60	1101000000000010111111111111111111111100000
2013	13-0899	PRJNA251692	SAMN03300719	SRS838393	Affected herd	US	13-0899_CA_Dairy_13-A_3	Mbovis-16	Mbovis-16B		af	NC_002945.4	157.6MB	180.8MB	1,667,876	99.75%	81.8	237.5	22338	0	346		264073777777600	SB0673	2D-3-5F-7F-FF-60	0101101000001110111111111111111111111100000
2013	13-0953	PRJNA251692	SAMN03300724	SRS838386	Affected herd	US	13-0953_CA_Dairy_13-A_7	Mbovis-16	Mbovis-16B		af	NC_002945.4	377.4MB	419.9MB	4,131,867	99.83%	202.1	233.0	93814	0	353		264073777777600	SB0673	2D-3-5F-7F-FF-60	0101101000001110111111111111111111111100000
2013	13-1575	PRJNA251692	SAMN03300729	SRS838380	Affected herd	US	13-1575_CA_Dairy_13-A_10	Mbovis-16	Mbovis-16B		af	NC_002945.4	301.8MB	333.9MB	3,014,522	99.84%	141.8	238.7	72607	1	349		264073777777600	SB0673	2D-3-5F-7F-FF-60	0101101000001110111111111111111111111100000
2013	13-2937	PRJNA251692	SAMN03300774	SRS838326	Affected herd	US	13-2937_CA_Dairy_13-A_13	Mbovis-16	Mbovis-16B		af	NC_002945.4	216.0MB	241.8MB	2,466,807	99.80%	119.9	224.8	45158	0	350		264073777777600	SB0673	2D-3-5F-7F-FF-60	0101101000001110111111111111111111111100000
2013	13-2941	PRJNA251692	SAMN03300775	SRS838325	Affected herd	US	13-2941_CA_Dairy_13-A	Mbovis-16	Mbovis-16B		af	NC_002945.4	100.0MB	118.4MB	1,280,272	99.78%	58.4	223.7	37036	0	351		264073777777600	SB0673	2D-3-5F-7F-FF-60	0101101000001110111111111111111111111100000
2013	13-3990	PRJNA251692	SAMN03300787	SRS838311	Affected herd	US	13-3990_ND_Beef_13-A_1	Mbovis-17	Mbovis-17A	Mbovis-17A1	af	NC_002945.4	365.3MB	386.6MB	3,862,984	99.93%	184.5	229.8	122602	2	346		664073377777600	SB0271	6D-3-5B-7F-FF-60	1101101000001110110111111111111111111100000
2013	13-3970	PRJNA251692	SAMN03300786	SRS838312	Wildlife	US	13-3970_MI_Wildlife_Opossum_47.vcf	Mbovis-01	Mbovis-01A	Mbovis-01A3	af	NC_002945.4	227.1MB	247.0MB	2,496,208	99.62%	122.4	230.3	59058.0	0.0	545.0		640013777777600	SB0145	68-0-5F-7F-FF-60	1101000000000010111111111111111111111100000
2014	14-3461	PRJNA251692	SAMN09284149	SRS3359690	Affected herd	US	14-3461_TX_Dairy_14-A	Mbovis-23	Mbovis-23A	Mbovis-23A2	af	NC_002945.4	91.3MB	109.4MB	1,035,542	99.56%	55.7	243.0	7841	0	333		264073777777000	SB2374	2D-3-5F-7F-FF-0	0101101000001110111111111111111111110000000
2014	14-3592	PRJNA251692	SAMN09284150	SRS3359693	Affected herd	US	14-3592_TX_Dairy_14-A	Mbovis-23	Mbovis-23A	Mbovis-23A2	af	NC_002945.4	178.3MB	208.9MB	1,980,244	99.71%	103.1	239.3	21159	0	340		264073777777000	SB2374	2D-3-5F-7F-FF-0	0101101000001110111111111111111111110000000
2014	14-4253	PRJNA251692	SAMN09284151	SRS3359694	Affected herd	US	14-4253_TX_Dairy_14-B	Mbovis-23	Mbovis-23A	Mbovis-23A2	af	NC_002945.4	146.5MB	170.0MB	1,629,696	99.67%	85.4	239.4	15286	1	339		264073777777000	SB2374	2D-3-5F-7F-FF-0	0101101000001110111111111111111111110000000
2014	14-4262	PRJNA251692	SAMN09284152	SRS3359533	Affected herd	US	14-4262_TX_Dairy_14-A	Mbovis-23	Mbovis-23A	Mbovis-23A2	af	NC_002945.4	173.1MB	196.2MB	1,957,321	99.69%	101.9	236.1	21037	0	337		264073777777000	SB2374	2D-3-5F-7F-FF-0	0101101000001110111111111111111111110000000
2014	14-4263	PRJNA251692	SAMN09284153	SRS3359531	Affected herd	US	14-4263_TX_Dairy_14-A	Mbovis-23	Mbovis-23A	Mbovis-23A2	af	NC_002945.4	151.1MB	163.2MB	1,674,908	99.68%	87.8	236.6	14642	0	341		264073777777000	SB2374	2D-3-5F-7F-FF-0	0101101000001110111111111111111111110000000
2014	14-4264	PRJNA251692	SAMN09284154	SRS3359535	Affected herd	US	14-4264_TX_Dairy_14-A	Mbovis-23	Mbovis-23A	Mbovis-23A2	af	NC_002945.4	169.1MB	199.3MB	1,922,812	99.70%	100.2	237.7	21743	0	340		264073777777000	SB2374	2D-3-5F-7F-FF-0	0101101000001110111111111111111111110000000
2014	14-4265	PRJNA251692	SAMN09284155	SRS3359534	Affected herd	US	14-4265_TX_Dairy_14-A	Mbovis-23	Mbovis-23A	Mbovis-23A2	af	NC_002945.4	137.8MB	167.7MB	1,503,878	99.67%	76.2	238.1	21237	0	333		264073777777000	SB2374	2D-3-5F-7F-FF-0	0101101000001110111111111111111111110000000
2014	14-4266	PRJNA251692	SAMN09284156	SRS3359537	Affected herd	US	14-4266_TX_Dairy_14-A	Mbovis-23	Mbovis-23A	Mbovis-23A2	af	NC_002945.4	228.4MB	252.3MB	2,789,484	99.78%	137.8	223.6	36489	0	343		264073777777000	SB2374	2D-3-5F-7F-FF-0	0101101000001110111111111111111111110000000
2014	14-4267	PRJNA251692	SAMN09284157	SRS3359536	Affected herd	US	14-4267_TX_Dairy_14-A	Mbovis-23	Mbovis-23A	Mbovis-23A2	af	NC_002945.4	177.8MB	202.4MB	2,021,851	99.72%	105.2	235.8	22608	2	344		264073777777000	SB2374	2D-3-5F-7F-FF-0	0101101000001110111111111111111111110000000
2014	14-4268	PRJNA251692	SAMN09284158	SRS3359539	Affected herd	US	14-4268_TX_Dairy_14-A	Mbovis-23	Mbovis-23A	Mbovis-23A2	af	NC_002945.4	179.3MB	207.0MB	2,009,684	99.74%	103.4	234.6	24654	1	339		264073777777000	SB2374	2D-3-5F-7F-FF-0	0101101000001110111111111111111111110000000
2014	14-4270	PRJNA251692	SAMN09284159	SRS3359538	Affected herd	US	14-4270_TX_Dairy_14-A-mixed-isolate	Mbovis-23	Mbovis-23A	Mbovis-23A2	af	NC_002945.4	187.6MB	220.1MB	2,151,242	99.73%	111.6	236.1	25850	0	341		264073777777000	SB2374	2D-3-5F-7F-FF-0	0101101000001110111111111111111111110000000
2014	14-4272	PRJNA251692	SAMN09284160	SRS3359541	Affected herd	US	14-4272_TX_Dairy_14-A	Mbovis-23	Mbovis-23A	Mbovis-23A2	af	NC_002945.4	205.8MB	237.9MB	2,358,923	99.74%	121.5	234.5	30423	0	342		264073777777000	SB2374	2D-3-5F-7F-FF-0	0101101000001110111111111111111111110000000
2014	14-4273	PRJNA251692	SAMN09284161	SRS3359540	Affected herd	US	14-4273_TX_Dairy_14-A	Mbovis-23	Mbovis-23A	Mbovis-23A2	af	NC_002945.4	130.7MB	147.3MB	1,357,439	99.63%	71.2	240.3	10734	0	339		264073777777000	SB2374	2D-3-5F-7F-FF-0	0101101000001110111111111111111111110000000
2014	14-4274	PRJNA251692	SAMN09284162	SRS3359551	Affected herd	US	14-4274_TX_Dairy_14-A	Mbovis-23	Mbovis-23A	Mbovis-23A2	af	NC_002945.4	176.6MB	196.4MB	1,990,168	99.70%	104.1	238.6	19638	2	347		264073777777000	SB2374	2D-3-5F-7F-FF-0	0101101000001110111111111111111111110000000
2014	14-4275	PRJNA251692	SAMN09284163	SRS3359552	Affected herd	US	14-4275_TX_Dairy_14-A	Mbovis-23	Mbovis-23A	Mbovis-23A2	af	NC_002945.4	94.1MB	111.6MB	1,024,750	99.46%	54.4	242.9	6592	1	334		264073777777000	SB2374	2D-3-5F-7F-FF-0	0101101000001110111111111111111111110000000
2014	14-4276	PRJNA251692	SAMN09284164	SRS3359553	Affected herd	US	14-4276_TX_Dairy_14-A	Mbovis-23	Mbovis-23A	Mbovis-23A2	af	NC_002945.4	103.7MB	115.7MB	1,109,428	99.49%	59.1	242.2	6545	0	335		264073777777000	SB2374	2D-3-5F-7F-FF-0	0101101000001110111111111111111111110000000
2014	14-4277	PRJNA251692	SAMN09284165	SRS3359555	Affected herd	US	14-4277_TX_Dairy_14-A	Mbovis-23	Mbovis-23A	Mbovis-23A2	af	NC_002945.4	154.9MB	175.0MB	1,733,213	99.70%	89.8	236.6	15841	1	341		264073777777000	SB2374	2D-3-5F-7F-FF-0	0101101000001110111111111111111111110000000
2014	14-4295	PRJNA251692	SAMN09284166	SRS3359547	Affected herd	US	14-4295_TX_Dairy_14-A	Mbovis-23	Mbovis-23A	Mbovis-23A2	af	NC_002945.4	169.1MB	197.7MB	1,890,160	99.68%	99.3	238.1	18928	0	338		264073777777000	SB2374	2D-3-5F-7F-FF-0	0101101000001110111111111111111111110000000
2014	14-4296	PRJNA251692	SAMN09284167	SRS3359546	Affected herd	US	14-4296_TX_Dairy_14-A	Mbovis-23	Mbovis-23A	Mbovis-23A2	af	NC_002945.4	156.3MB	167.9MB	1,712,794	99.68%	89.4	238.2	16074	1	342		264073777777000	SB2374	2D-3-5F-7F-FF-0	0101101000001110111111111111111111110000000
2014	14-4298	PRJNA251692	SAMN09284168	SRS3359548	Affected herd	US	14-4298_TX_Dairy_14-A	Mbovis-23	Mbovis-23A	Mbovis-23A2	af	NC_002945.4	155.7MB	170.1MB	1,539,691	99.67%	78.4	238.2	14619	0	337		264073777777000	SB2374	2D-3-5F-7F-FF-0	0101101000001110111111111111111111110000000
2014	14-4300	PRJNA251692	SAMN09284169	SRS3359549	Affected herd	US	14-4300_TX_Dairy_14-A	Mbovis-23	Mbovis-23A	Mbovis-23A2	af	NC_002945.4	173.3MB	202.4MB	1,964,389	99.73%	101.1	237.3	22493	3	344		264073777777000	SB2374	2D-3-5F-7F-FF-0	0101101000001110111111111111111111110000000
2014	14-4302	PRJNA251692	SAMN09284171	SRS3359545	Affected herd	US	14-4302_TX_Dairy_14-A	Mbovis-23	Mbovis-23A	Mbovis-23A2	af	NC_002945.4	145.7MB	165.8MB	1,623,046	99.67%	84.8	238.0	14758	0	342		264073777777000	SB2374	2D-3-5F-7F-FF-0	0101101000001110111111111111111111110000000
2014	14-4321	PRJNA251692	SAMN09284172	SRS3359936	Affected herd	US	14-4321_TX_HO_Steer	Mbovis-16	Mbovis-16A		af	NC_002945.4	149.7MB	172.0MB	1,642,634	99.66%	85.1	237.8	16902	0	332		264073417777600		2D-3-5C-1F-FF-60	0101101000001110111000011111111111111100000
2014	14-4322	PRJNA251692	SAMN09284173	SRS3359937	Affected herd	US	14-4322_TX_Dairy_14-A	Mbovis-23	Mbovis-23A	Mbovis-23A2	af	NC_002945.4	166.1MB	194.1MB	1,868,506	99.70%	97.2	238.3	19393	0	340		264073777777000	SB2374	2D-3-5F-7F-FF-0	0101101000001110111111111111111111110000000
2014	14-4301	PRJNA251692	SAMN09284170	SRS3359544	Affected herd	US	14-4301_TX_Dairy_14-A	Mbovis-23	Mbovis-23A	Mbovis-23A2	af	NC_002945.4	156.4MB	174.2MB	1,791,781	99.67%	93.4	236.9	17158	0	342		264073777777000	SB2374	2D-3-5F-7F-FF-0	0101101000001110111111111111111111110000000
2015	15-0003	PRJNA251692	SAMN09284174	SRS3359933	Affected herd	US	15-0003_TX_Dairy_14-A	Mbovis-23	Mbovis-23A	Mbovis-23A2	af	NC_002945.4	168.8MB	175.4MB	1,553,101	99.65%	80.4	238.5	13464	823	333		264073777777000	SB2374	2D-3-5F-7F-FF-0	0101101000001110111111111111111111110000000
2015	15-0004	PRJNA251692	SAMN09284175	SRS3359934	Affected herd	US	15-0004_TX_Dairy_14-A	Mbovis-23	Mbovis-23A	Mbovis-23A2	af	NC_002945.4	141.6MB	163.7MB	1,571,410	99.64%	82.1	238.8	13957	0	338		264073777777000	SB2374	2D-3-5F-7F-FF-0	0101101000001110111111111111111111110000000
2015	15-0005	PRJNA251692	SAMN09284176	SRS3359939	Affected herd	US	15-0005_TX_Dairy_14-A	Mbovis-23	Mbovis-23A	Mbovis-23A2	af	NC_002945.4	168.2MB	197.0MB	1,863,711	99.69%	96.9	238.0	19975	0	340		264073777777000	SB2374	2D-3-5F-7F-FF-0	0101101000001110111111111111111111110000000
2015	15-0006	PRJNA251692	SAMN09284177	SRS3359938	Affected herd	US	15-0006_TX_Dairy_14-A	Mbovis-23	Mbovis-23A	Mbovis-23A2	af	NC_002945.4	155.6MB	183.3MB	1,762,783	99.66%	90.7	236.4	17908	6	342		264073777777000	SB2374	2D-3-5F-7F-FF-0	0101101000001110111111111111111111110000000
2015	15-0007	PRJNA251692	SAMN09284178	SRS3359935	Affected herd	US	15-0007_TX_Dairy_14-A	Mbovis-23	Mbovis-23A	Mbovis-23A2	af	NC_002945.4	150.9MB	180.6MB	1,682,292	99.70%	86.4	237.7	17676	4	339		264073777777000	SB2374	2D-3-5F-7F-FF-0	0101101000001110111111111111111111110000000
2015	15-0008	PRJNA251692	SAMN09284179	SRS3359932	Affected herd	US	15-0008_TX_Dairy_14-A	Mbovis-23	Mbovis-23A	Mbovis-23A2	af	NC_002945.4	132.2MB	149.4MB	1,495,765	99.65%	77.3	237.1	13070	9	339		264073777777000	SB2374	2D-3-5F-7F-FF-0	0101101000001110111111111111111111110000000
2015	15-0009	PRJNA251692	SAMN09284180	SRS3359942	Affected herd	US	15-0009_TX_Dairy_14-A	Mbovis-23	Mbovis-23A	Mbovis-23A2	af	NC_002945.4	153.6MB	182.3MB	1,692,274	99.68%	88.6	239.2	17216	0	338		264073777777000	SB2374	2D-3-5F-7F-FF-0	0101101000001110111111111111111111110000000
2015	15-0010	PRJNA251692	SAMN09284181	SRS3359940	Affected herd	US	15-0010_TX_Dairy_14-A	Mbovis-23	Mbovis-23A	Mbovis-23A2	af	NC_002945.4	171.1MB	207.5MB	1,888,579	99.70%	96.6	237.4	25047	0	340		264073777777000	SB2374	2D-3-5F-7F-FF-0	0101101000001110111111111111111111110000000
2015	15-0011	PRJNA251692	SAMN09284182	SRS3359983	Affected herd	US	15-0011_TX_Dairy_14-A	Mbovis-23	Mbovis-23A	Mbovis-23A2	af	NC_002945.4	161.4MB	179.1MB	1,840,116	99.71%	95.9	237.3	18328	0	338		264073777777000	SB2374	2D-3-5F-7F-FF-0	0101101000001110111111111111111111110000000
2015	15-0012	PRJNA251692	SAMN09284183	SRS3359984	Affected herd	US	15-0012_TX_Dairy_14-A	Mbovis-23	Mbovis-23A	Mbovis-23A2	af	NC_002945.4	118.8MB	139.8MB	1,318,970	99.64%	69.4	240.4	9998	0	335		264073777777000	SB2374	2D-3-5F-7F-FF-0	0101101000001110111111111111111111110000000
2015	15-0013	PRJNA251692	SAMN09284184	SRS3359985	Affected herd	US	15-0013_TX_Dairy_14-A	Mbovis-23	Mbovis-23A	Mbovis-23A2	af	NC_002945.4	183.6MB	203.6MB	2,024,091	99.71%	106.5	237.9	20520	4	336		264073777777000	SB2374	2D-3-5F-7F-FF-0	0101101000001110111111111111111111110000000
2015	15-0014	PRJNA251692	SAMN09284185	SRS3359986	Affected herd	US	15-0014_TX_Dairy_14-A	Mbovis-23	Mbovis-23A	Mbovis-23A2	af	NC_002945.4	143.5MB	169.0MB	1,554,717	99.63%	80.8	239.8	16469	0	338		264073777777000	SB2374	2D-3-5F-7F-FF-0	0101101000001110111111111111111111110000000
2015	15-0015	PRJNA251692	SAMN09284186	SRS3359979	Affected herd	US	15-0015_TX_Dairy_14-A-mixed-isolate	Mbovis-23	Mbovis-23A	Mbovis-23A2	af	NC_002945.4	172.9MB	193.3MB	1,944,461	99.72%	101.0	236.2	20409	0	343		264073777777000	SB2374	2D-3-5F-7F-FF-0	0101101000001110111111111111111111110000000
2015	15-0016	PRJNA251692	SAMN09284187	SRS3359980	Affected herd	US	15-0016_TX_Dairy_14-A	Mbovis-23	Mbovis-23A	Mbovis-23A2	af	NC_002945.4	180.9MB	201.5MB	2,022,587	99.72%	105.2	234.8	20100	0	344		264073777777000	SB2374	2D-3-5F-7F-FF-0	0101101000001110111111111111111111110000000
2015	15-0017	PRJNA251692	SAMN09284188	SRS3359982	Affected herd	US	15-0017_TX_Dairy_14-A	Mbovis-23	Mbovis-23A	Mbovis-23A2	af	NC_002945.4	165.9MB	188.3MB	1,817,345	99.69%	95.0	237.2	17256	0	340		264073777777000	SB2374	2D-3-5F-7F-FF-0	0101101000001110111111111111111111110000000
2015	15-0435	PRJNA251692	SAMN09284192	SRS3359594	Affected herd	US	15-0435_TX_HO_Steer	Mbovis-16	Mbovis-16A		af	NC_002945.4	170.9MB	190.3MB	1,691,926	99.69%	85.9	239.2	20644	0	331		264073417777600		2D-3-5C-1F-FF-60	0101101000001110111000011111111111111100000
2015	15-1244	PRJNA251692	SAMN09284195	SRS3359620	Affected herd	US	15-1244_TX_Dairy_14-A	Mbovis-23	Mbovis-23A	Mbovis-23A2	af	NC_002945.4	173.4MB	192.5MB	1,804,165	99.65%	93.8	238.8	14908	3	338		264073777777000	SB2374	2D-3-5F-7F-FF-0	0101101000001110111111111111111111110000000
2015	15-1433	PRJNA251692	SAMN09284196	SRS3359598	Affected herd	US	15-1433_TX_HO_Steer	Mbovis-16	Mbovis-16A		af	NC_002945.4	183.7MB	204.2MB	2,109,737	99.76%	102.3	221.1	17488	6	339		264073417777600		2D-3-5C-1F-FF-60	0101101000001110111000011111111111111100000
2015	15-2371	PRJNA251692	SAMN09284199	SRS3359595	Affected herd	US	15-2371_TX_HO_Steer	Mbovis-16	Mbovis-16A		af	NC_002945.4	56.4MB	58.7MB	503,170	99.35%	23.3	244.9	6366	0	315		264073417777600		2D-3-5C-1F-FF-60	0101101000001110111000011111111111111100000
2015	15-2617	PRJNA251692	SAMN09284201	SRS3359616	Affected herd	US	15-2617_TX_HO_Heifer-6545	Mbovis-16	Mbovis-16A		af	NC_002945.4	160.2MB	174.5MB	1,500,655	99.64%	71.6	243.9	39098	0	331		264073417777600		2D-3-5C-1F-FF-60	0101101000001110111000011111111111111100000
2015	15-2623	PRJNA251692	SAMN09284202	SRS3359640	Affected herd	US	15-2623_TX_HO_Heifer-74ONA5218	Mbovis-16	Mbovis-16A		af	NC_002945.4	175.8MB	189.4MB	1,624,713	99.67%	76.9	244.1	50748	0	330		264073417777600		2D-3-5C-1F-FF-60	0101101000001110111000011111111111111100000
2015	15-2641	PRJNA251692	SAMN09284203	SRS3359642	Affected herd	US	15-2641_TX_HO_Heifer-2559	Mbovis-16	Mbovis-16A		af	NC_002945.4	115.7MB	124.6MB	1,084,403	99.51%	54.9	241.3	10271	0	333		264073417777600		2D-3-5C-1F-FF-60	0101101000001110111000011111111111111100000
2015	15-2645	PRJNA251692	SAMN09284205	SRS3359639	Affected herd	US	15-2645_TX_HO_Heifer-B_38	Mbovis-16	Mbovis-16A		af	NC_002945.4	121.4MB	131.2MB	1,132,296	99.50%	56.9	241.5	13251	1	334		264073417777600		2D-3-5C-1F-FF-60	0101101000001110111000011111111111111100000
2015	15-3055	PRJNA251692	SAMN09284207	SRS3359645	Affected herd	US	15-3055_TX_HO_Heifer_74QNA6808	Mbovis-16	Mbovis-16A		af	NC_002945.4	147.9MB	160.5MB	1,467,535	99.66%	75.1	234.8	11484	3	333		264073417777600		2D-3-5C-1F-FF-60	0101101000001110111000011111111111111100000
2015	15-3205	PRJNA251692	SAMN09284208	SRS3359641	Affected herd	US	15-3205_TX_HO_Cow_29712	Mbovis-16	Mbovis-16A		af	NC_002945.4	191.1MB	222.1MB	2,010,075	99.68%	99.3	239.4	22117	4	340		264073417777600		2D-3-5C-1F-FF-60	0101101000001110111000011111111111111100000
2015	15-3292	PRJNA251692	SAMN09284209	SRS3359643	Affected herd	US	15-3292_TX_HO_Heifer-2606	Mbovis-16	Mbovis-16A		af	NC_002945.4	198.8MB	208.9MB	2,073,659	99.72%	105.8	233.4	21149	4	337		264073417777600		2D-3-5C-1F-FF-60	0101101000001110111000011111111111111100000
2015	15-3293	PRJNA251692	SAMN09284210	SRS3359646	Affected herd	US	15-3293_TX_HO_Heifer-6784	Mbovis-16	Mbovis-16A		af	NC_002945.4	200.5MB	227.0MB	2,162,348	99.72%	109.9	233.9	23781	2	338		264073417777600		2D-3-5C-1F-FF-60	0101101000001110111000011111111111111100000
2015	15-3294	PRJNA251692	SAMN09284211	SRS3359648	Affected herd	US	15-3294_TX_HO_Heifer-5976	Mbovis-16	Mbovis-16A		af	NC_002945.4	294.1MB	318.4MB	3,445,553	99.77%	162.9	216.7	60384	0	341		264073417777600		2D-3-5C-1F-FF-60	0101101000001110111000011111111111111100000
2015	15-3295	PRJNA251692	SAMN09284212	SRS3359799	Affected herd	US	15-3295_TX_HO_Heifer-6718	Mbovis-16	Mbovis-16A		af	NC_002945.4	207.9MB	230.4MB	2,115,338	99.71%	109.2	241.7	20265	23	339		264073417777600		2D-3-5C-1F-FF-60	0101101000001110111000011111111111111100000
2015	15-3296	PRJNA251692	SAMN09284213	SRS3359798	Affected herd	US	15-3296_TX_HO_Heifer-6628	Mbovis-16	Mbovis-16A		af	NC_002945.4	220.4MB	241.4MB	2,398,755	99.77%	119.6	228.0	29462	0	328		264073417777600		2D-3-5C-1F-FF-60	0101101000001110111000011111111111111100000
2015	15-3297	PRJNA251692	SAMN09284214	SRS3359801	Affected herd	US	15-3297_TX_HO_Heifer-B_30	Mbovis-16	Mbovis-16A		af	NC_002945.4	212.9MB	238.0MB	2,256,576	99.74%	114.0	232.3	26130	0	337		264073417777600		2D-3-5C-1F-FF-60	0101101000001110111000011111111111111100000
2015	15-3298	PRJNA251692	SAMN09284215	SRS3359800	Affected herd	US	15-3298_TX_HO_Heifer-B_37	Mbovis-16	Mbovis-16A		af	NC_002945.4	219.7MB	246.0MB	2,380,387	99.75%	120.1	231.8	28870	4	332		264073417777600		2D-3-5C-1F-FF-60	0101101000001110111000011111111111111100000
2015	15-3299	PRJNA251692	SAMN09284216	SRS3359803	Affected herd	US	15-3299_TX_HO_Heifer-B_11	Mbovis-16	Mbovis-16A		af	NC_002945.4	231.0MB	264.6MB	2,393,421	99.71%	114.5	237.8	37788	0	338		264073417777600		2D-3-5C-1F-FF-60	0101101000001110111000011111111111111100000
2015	15-3300	PRJNA251692	SAMN09284217	SRS3359802	Affected herd	US	15-3300_TX_HO_Heifer-B_1	Mbovis-16	Mbovis-16A		af	NC_002945.4	206.6MB	231.6MB	2,122,855	99.72%	108.1	239.1	20089	0	331		264073417777600		2D-3-5C-1F-FF-60	0101101000001110111000011111111111111100000
2015	15-3709	PRJNA251692	SAMN09284218	SRS3359804	Affected herd	US	15-3709_TX_Dairy_14-A	Mbovis-23	Mbovis-23A	Mbovis-23A2	af	NC_002945.4	178.2MB	201.1MB	1,907,844	99.71%	96.9	233.5	18723	0	340		264073777777000	SB2374	2D-3-5F-7F-FF-0	0101101000001110111111111111111111110000000
2015	15-4212	PRJNA251692	SAMN09284219	SRS3359805	Affected herd	US	15-4212_TX_HO_74QNA6803	Mbovis-16	Mbovis-16A		af	NC_002945.4	166.6MB	187.7MB	1,699,107	99.63%	87.4	241.1	13500	0	330		264073417777600		2D-3-5C-1F-FF-60	0101101000001110111000011111111111111100000
2015	15-4213	PRJNA251692	SAMN09284220	SRS3359807	Affected herd	US	15-4213_TX_HO_5930	Mbovis-16	Mbovis-16A		af	NC_002945.4	173.8MB	194.7MB	1,743,917	99.66%	88.8	241.7	14935	1	336		264073417777600		2D-3-5C-1F-FF-60	0101101000001110111000011111111111111100000
2015	15-4214	PRJNA251692	SAMN09284221	SRS3359806	Affected herd	US	15-4214_TX_HO_Cow_6569	Mbovis-16	Mbovis-16A		af	NC_002945.4	212.5MB	223.7MB	1,976,629	99.68%	96.5	239.5	27572	0	329		264073417777600		2D-3-5C-1F-FF-60	0101101000001110111000011111111111111100000
2015	15-4215	PRJNA251692	SAMN09284222	SRS3359883	Affected herd	US	15-4215_TX_HO_2063	Mbovis-16	Mbovis-16A		af	NC_002945.4	144.2MB	160.6MB	1,458,043	99.59%	75.3	242.3	10145	0	334		264073417777600		2D-3-5C-1F-FF-60	0101101000001110111000011111111111111100000
2015	15-4216	PRJNA251692	SAMN09284223	SRS3359885	Affected herd	US	15-4216_TX_HO_5942	Mbovis-16	Mbovis-16A		af	NC_002945.4	196.6MB	217.9MB	2,022,351	99.66%	105.2	241.2	17949	0	339		264073417777600		2D-3-5C-1F-FF-60	0101101000001110111000011111111111111100000
2015	15-4217	PRJNA251692	SAMN09284224	SRS3359884	Affected herd	US	15-4217_TX_HO_2079	Mbovis-16	Mbovis-16A		af	NC_002945.4	182.5MB	205.6MB	1,864,167	99.63%	95.0	241.0	17342	0	333		264073417777600		2D-3-5C-1F-FF-60	0101101000001110111000011111111111111100000
2015	15-4218	PRJNA251692	SAMN09284225	SRS3359886	Affected herd	US	15-4218_TX_HO_5989	Mbovis-16	Mbovis-16A		af	NC_002945.4	157.6MB	173.6MB	1,581,240	99.63%	82.0	242.0	11655	0	332		264073417777600		2D-3-5C-1F-FF-60	0101101000001110111000011111111111111100000
2015	15-4222	PRJNA251692	SAMN09284226	SRS3359887	Affected herd	US	15-4222_TX_HO_Cow_2081	Mbovis-16	Mbovis-16A		af	NC_002945.4	193.1MB	203.0MB	1,846,058	99.69%	85.2	234.5	23482	0	331		264073417777600		2D-3-5C-1F-FF-60	0101101000001110111000011111111111111100000
2015	15-4613	PRJNA251692	SAMN09284227	SRS3359888	Affected herd	US	15-4613_TX_HO_146	Mbovis-16	Mbovis-16A		af	NC_002945.4	166.8MB	187.2MB	1,704,069	99.68%	87.1	239.6	17135	20	333		264073417777600		2D-3-5C-1F-FF-60	0101101000001110111000011111111111111100000
2015	15-4614	PRJNA251692	SAMN09284228	SRS3360001	Affected herd	US	15-4614_TX_HO_5930	Mbovis-16	Mbovis-16A		af	NC_002945.4	225.4MB	247.6MB	2,281,831	99.74%	113.0	235.6	24026	0	340		264073417777600		2D-3-5C-1F-FF-60	0101101000001110111000011111111111111100000
2015	15-4615	PRJNA251692	SAMN09284229	SRS3359889	Affected herd	US	15-4615_TX_HO_NT	Mbovis-16	Mbovis-16A		af	NC_002945.4	205.7MB	224.0MB	2,125,987	99.69%	110.8	238.0	22826	5	338		264073417777600		2D-3-5C-1F-FF-60	0101101000001110111000011111111111111100000
2015	15-4616	PRJNA251692	SAMN09284230	SRS3359878	Affected herd	US	15-4616_TX_HO_6773	Mbovis-16	Mbovis-16A		af	NC_002945.4	191.9MB	215.7MB	2,043,964	99.66%	105.4	236.4	21153	2	336		264073417777600		2D-3-5C-1F-FF-60	0101101000001110111000011111111111111100000
2015	15-4617	PRJNA251692	SAMN09284231	SRS3359877	Affected herd	US	15-4617_TX_HO_2590	Mbovis-16	Mbovis-16A		af	NC_002945.4	131.4MB	132.4MB	1,186,876	99.57%	57.9	240.6	8564	0	330		264073417777600		2D-3-5C-1F-FF-60	0101101000001110111000011111111111111100000
2015	15-4618	PRJNA251692	SAMN09284232	SRS3359482	Affected herd	US	15-4618_TX_HO_5951	Mbovis-16	Mbovis-16A		af	NC_002945.4	173.0MB	181.2MB	1,624,243	99.65%	78.7	240.0	16604	0	330		264073417777600		2D-3-5C-1F-FF-60	0101101000001110111000011111111111111100000
2015	15-4619	PRJNA251692	SAMN09284233	SRS3359481	Affected herd	US	15-4619_TX_HO_6557	Mbovis-16	Mbovis-16A		af	NC_002945.4	239.1MB	257.4MB	2,436,523	99.77%	113.4	228.7	38647	0	330		264073417777600		2D-3-5C-1F-FF-60	0101101000001110111000011111111111111100000
2015	15-4620	PRJNA251692	SAMN09284234	SRS3359550	Affected herd	US	15-4620_TX_HO_5953	Mbovis-16	Mbovis-16A		af	NC_002945.4	238.7MB	265.5MB	2,477,271	99.74%	124.4	236.2	26743	0	334		264073417777600		2D-3-5C-1F-FF-60	0101101000001110111000011111111111111100000
2015	15-4621	PRJNA251692	SAMN09284235	SRS3359480	Affected herd	US	15-4621_TX_HO_6714	Mbovis-16	Mbovis-16A		af	NC_002945.4	217.6MB	236.8MB	2,172,601	99.66%	111.3	240.5	19033	0	336		264073417777600		2D-3-5C-1F-FF-60	0101101000001110111000011111111111111100000
2015	15-4622	PRJNA251692	SAMN09284236	SRS3359478	Affected herd	US	15-4622_TX_HO_6696	Mbovis-16	Mbovis-16A		af	NC_002945.4	187.1MB	213.4MB	1,933,493	99.64%	99.7	239.4	20927	0	336		264073417777600		2D-3-5C-1F-FF-60	0101101000001110111000011111111111111100000
2015	15-4623	PRJNA251692	SAMN09284237	SRS3359479	Affected herd	US	15-4623_TX_HO_2614	Mbovis-16	Mbovis-16A		af	NC_002945.4	135.9MB	149.9MB	1,395,046	99.66%	69.0	235.4	8555	0	331		264073417777600		2D-3-5C-1F-FF-60	0101101000001110111000011111111111111100000
2015	15-4624	PRJNA251692	SAMN09284238	SRS3359477	Affected herd	US	15-4624_TX_HO_6544	Mbovis-16	Mbovis-16A		af	NC_002945.4	160.1MB	165.6MB	1,471,285	99.61%	71.1	241.1	13992	0	334		264073417777600		2D-3-5C-1F-FF-60	0101101000001110111000011111111111111100000
2015	15-4625	PRJNA251692	SAMN09284239	SRS3359476	Affected herd	US	15-4625_TX_HO_2539	Mbovis-16	Mbovis-16A		af	NC_002945.4	192.3MB	204.2MB	1,884,550	99.68%	96.3	239.2	14425	0	335		264073417777600		2D-3-5C-1F-FF-60	0101101000001110111000011111111111111100000
2015	15-4627	PRJNA251692	SAMN09284241	SRS3359483	Affected herd	US	15-4627_TX_HO_6680	Mbovis-16	Mbovis-16A		af	NC_002945.4	217.9MB	240.5MB	2,205,451	99.69%	111.4	238.6	21031	1	334		264073417777600		2D-3-5C-1F-FF-60	0101101000001110111000011111111111111100000
2015	15-0018	PRJNA251692	SAMN09284189	SRS3359981	Affected herd	US	15-0018_TX_Dairy_14-A	Mbovis-23	Mbovis-23A	Mbovis-23A2	af	NC_002945.4	143.4MB	167.6MB	1,614,424	99.70%	84.2	238.8	14744	0	340		264073777777000	SB2374	2D-3-5F-7F-FF-0	0101101000001110111111111111111111110000000
2015	15-0209	PRJNA251692	SAMN09284190	SRS3359978	Affected herd	US	15-0209_TX_Dairy_14-A	Mbovis-23	Mbovis-23A	Mbovis-23A2	af	NC_002945.4	70.6MB	85.0MB	757,264	99.30%	40.2	243.8	5206	8	331		264073777777000	SB2374	2D-3-5F-7F-FF-0	0101101000001110111111111111111111110000000
2015	15-0434	PRJNA251692	SAMN09284191	SRS3359975	Fed	US	15-0434_TX_HO_Steer	Mbovis-16	Mbovis-16A		af	NC_002945.4	195.7MB	221.2MB	1,956,594	99.72%	97.0	238.1	29939	3	331		264073417777600		2D-3-5C-1F-FF-60	0101101000001110111000011111111111111100000
2015	15-0884	PRJNA251692	SAMN09284194	SRS3359615	Affected herd	US	15-0884_TX_Dairy_14-A	Mbovis-23	Mbovis-23A	Mbovis-23A2	af	NC_002945.4	167.1MB	185.5MB	1,770,796	99.68%	92.2	238.6	14380	5	337		264073777777000	SB2374	2D-3-5F-7F-FF-0	0101101000001110111111111111111111110000000
2015	15-1503	PRJNA251692	SAMN09284197	SRS3359597	Affected herd	US	15-1503_TX_Dairy_14-A	Mbovis-23	Mbovis-23A	Mbovis-23A2	af	NC_002945.4	211.5MB	229.7MB	2,103,261	99.68%	108.5	241.0	24303	0	339		264073777777000	SB2374	2D-3-5F-7F-FF-0	0101101000001110111111111111111111110000000
2015	15-2200	PRJNA251692	SAMN09284198	SRS3359596	Affected herd	US	15-2200_TX_Dairy_14-A	Mbovis-23	Mbovis-23A	Mbovis-23A2	af	NC_002945.4	228.4MB	258.4MB	2,483,852	99.73%	122.5	231.4	24437	2	340		264073777777000	SB2374	2D-3-5F-7F-FF-0	0101101000001110111111111111111111110000000
2015	15-2643	PRJNA251692	SAMN09284204	SRS3359638	Fed	US	15-2643_TX_HO_Heifer-MMH	Mbovis-16	Mbovis-16A		af	NC_002945.4	116.9MB	125.9MB	1,095,301	99.60%	53.5	238.3	13897	0	330		264073417777600		2D-3-5C-1F-FF-60	0101101000001110111000011111111111111100000
2015	15-4626	PRJNA251692	SAMN09284240	SRS3359484	Fed	US	15-4626_TX_HO_6779	Mbovis-16	Mbovis-16A		af	NC_002945.4	179.7MB	197.7MB	1,766,423	99.63%	88.5	241.9	16438	0	331		264073417777600		2D-3-5C-1F-FF-60	0101101000001110111000011111111111111100000
2016	16-1707	PRJNA251692	SAMN09284247	SRS3359578	Affected herd	US	16-1707_TX_Dairy_14-A	Mbovis-23	Mbovis-23A	Mbovis-23A2	af	NC_002945.4	207.1MB	221.8MB	2,085,262	99.74%	100.8	228.4	23841	1	340		264073777777000	SB2374	2D-3-5F-7F-FF-0	0101101000001110111111111111111111110000000
2016	16-2110	PRJNA251692	SAMN09284248	SRS3359575	Affected herd	US	16-2110_IN_Fed-Index_Steer	Mbovis-14	Mbovis-14B	Mbovis-14B3	af	NC_002945.4	179.4MB	215.6MB	1,976,751	99.66%	101.4	242.1	19916	1	681		666773677777600	SB0265	6D-5F-5E-7F-FF-60	1101101101111110111101111111111111111100000
2016	16-2111	PRJNA251692	SAMN09284249	SRS3359577	Affected herd	US	16-2111_IN_Fed-Index_Steer	Mbovis-14	Mbovis-14B	Mbovis-14B3	af	NC_002945.4	222.4MB	247.1MB	541,909	99.36%	28.2	228.5	2806	87330	636		666773677777600	SB0265	6D-5F-5E-7F-FF-60	1101101101111110111101111111111111111100000
2016	16-2112	PRJNA251692	SAMN09284250	SRS3359542	Affected herd	US	16-2112_IN_Fed-Index_Steer	Mbovis-14	Mbovis-14B	Mbovis-14B3	af	NC_002945.4	182.5MB	203.2MB	1,995,583	99.62%	106.4	243.1	16433	1	679		666773677777600	SB0265	6D-5F-5E-7F-FF-60	1101101101111110111101111111111111111100000
2016	16-2113	PRJNA251692	SAMN09284251	SRS3359543	Affected herd	US	16-2113_IN_Fed-Index_Steer	Mbovis-14	Mbovis-14B	Mbovis-14B3	af	NC_002945.4	224.6MB	252.0MB	410,871	99.24%	21.4	226.9	2062	114008	635		666773677777600	SB0265	6D-5F-5E-7F-FF-60	1101101101111110111101111111111111111100000
2016	16-2394	PRJNA251692	SAMN09284256	SRS3359725	Affected herd	US	16-2394_IN_Beef-W27_16-A_LNMAM	Mbovis-14	Mbovis-14B	Mbovis-14B3	af	NC_002945.4	218.2MB	230.4MB	2,219,168	99.69%	113.0	233.4	27132	1	677		666773677777600	SB0265	6D-5F-5E-7F-FF-60	1101101101111110111101111111111111111100000
2016	16-2395	PRJNA251692	SAMN09284257	SRS3359723	Affected herd	US	16-2395_IN_Beef-W25_16-A	Mbovis-14	Mbovis-14B	Mbovis-14B3	af	NC_002945.4	193.8MB	217.7MB	2,116,210	99.66%	113.0	243.1	19745	1	682		666773677777600	SB0265	6D-5F-5E-7F-FF-60	1101101101111110111101111111111111111100000
2016	16-2396	PRJNA251692	SAMN09284258	SRS3360002	Affected herd	US	16-2396_IN_Beef-W18_16-A	Mbovis-14	Mbovis-14B	Mbovis-14B3	af	NC_002945.4	202.9MB	224.9MB	2,069,915	99.67%	105.2	235.6	25977	1	676		666773677777600	SB0265	6D-5F-5E-7F-FF-60	1101101101111110111101111111111111111100000
2016	16-2398	PRJNA251692	SAMN09284259	SRS3359944	Affected herd	US	16-2398_IN_Beef-W21_16-A	Mbovis-14	Mbovis-14B	Mbovis-14B3	af	NC_002945.4	251.4MB	289.9MB	2,812,431	99.71%	146.1	237.5	41381	2	681		666773677777600	SB0265	6D-5F-5E-7F-FF-60	1101101101111110111101111111111111111100000
2016	16-2399	PRJNA251692	SAMN09284260	SRS3359943	Affected herd	US	16-2399_IN_Beef-W22_16-A	Mbovis-14	Mbovis-14B	Mbovis-14B3	af	NC_002945.4	202.5MB	227.5MB	2,271,047	99.58%	121.1	242.7	22225	1	678		666773677777600	SB0265	6D-5F-5E-7F-FF-60	1101101101111110111101111111111111111100000
2016	16-2400	PRJNA251692	SAMN09284261	SRS3359941	Affected herd	US	16-2400_IN_Beef-W27_16-A_LNHD	Mbovis-14	Mbovis-14B	Mbovis-14B3	af	NC_002945.4	245.3MB	272.1MB	2,858,486	99.73%	143.6	227.6	36316	1	684		666773677777600	SB0265	6D-5F-5E-7F-FF-60	1101101101111110111101111111111111111100000
2016	16-2401	PRJNA251692	SAMN09284262	SRS3359561	Affected herd	US	16-2401_IN_Beef-W19_16-A	Mbovis-14	Mbovis-14B	Mbovis-14B3	af	NC_002945.4	183.3MB	199.1MB	1,884,086	99.67%	96.0	233.8	20448	1	680		666773677777600	SB0265	6D-5F-5E-7F-FF-60	1101101101111110111101111111111111111100000
2016	16-2402	PRJNA251692	SAMN09284263	SRS3359562	Affected herd	US	16-2402_IN_Beef-W23_16-A	Mbovis-14	Mbovis-14B	Mbovis-14B3	af	NC_002945.4	196.9MB	216.5MB	2,093,449	99.60%	111.4	241.6	22511	4	674		666773677777600	SB0265	6D-5F-5E-7F-FF-60	1101101101111110111101111111111111111100000
2016	16-2403	PRJNA251692	SAMN09284264	SRS3359563	Affected herd	US	16-2403_IN_Beef-W26_16-A	Mbovis-14	Mbovis-14B	Mbovis-14B3	af	NC_002945.4	221.6MB	235.8MB	2,230,847	99.66%	114.9	235.9	27732	1	676		666773677777600	SB0265	6D-5F-5E-7F-FF-60	1101101101111110111101111111111111111100000
2016	16-2404	PRJNA251692	SAMN09284265	SRS3359564	Affected herd	US	16-2404_IN_Beef-W20_16-A	Mbovis-14	Mbovis-14B	Mbovis-14B3	af	NC_002945.4	174.2MB	178.4MB	1,748,227	99.55%	93.7	242.4	13119	5	677		666773677777600	SB0265	6D-5F-5E-7F-FF-60	1101101101111110111101111111111111111100000
2016	16-2406	PRJNA251692	SAMN09284266	SRS3359557	Affected herd	US	16-2406_IN_Beef-W24_16-A	Mbovis-14	Mbovis-14B	Mbovis-14B3	af	NC_002945.4	217.5MB	249.6MB	2,349,621	99.64%	122.5	239.1	30681	1	673		666773677777600	SB0265	6D-5F-5E-7F-FF-60	1101101101111110111101111111111111111100000
2016	16-2434	PRJNA251692	SAMN09284267	SRS3359558	Affected herd	US	16-2434_IN_Beef-9636_16-A	Mbovis-14	Mbovis-14B	Mbovis-14B3	af	NC_002945.4	130.4MB	142.9MB	1,369,042	99.58%	72.4	239.7	8130	1	671		666773677777600	SB0265	6D-5F-5E-7F-FF-60	1101101101111110111101111111111111111100000
2016	16-2439	PRJNA251692	SAMN09284268	SRS3359559	Affected herd	US	16-2439_IN_Beef-9626_16-A	Mbovis-14	Mbovis-14B	Mbovis-14B3	af	NC_002945.4	193.8MB	214.5MB	1,987,477	99.66%	102.3	236.9	23549	1	671		666773677777600	SB0265	6D-5F-5E-7F-FF-60	1101101101111110111101111111111111111100000
2016	16-2440	PRJNA251692	SAMN09284269	SRS3359560	Affected herd	US	16-2440_IN_Beef-9637_16-A	Mbovis-14	Mbovis-14B	Mbovis-14B3	af	NC_002945.4	218.1MB	246.5MB	2,398,520	99.67%	126.1	239.5	28485	1	687		666773677777600	SB0265	6D-5F-5E-7F-FF-60	1101101101111110111101111111111111111100000
2016	16-2441	PRJNA251692	SAMN09284270	SRS3359565	Affected herd	US	16-2441_IN_Beef-9640_16-A	Mbovis-14	Mbovis-14B	Mbovis-14B3	af	NC_002945.4	252.5MB	278.8MB	2,737,797	99.65%	143.5	238.7	36557	1	685		666773677777600	SB0265	6D-5F-5E-7F-FF-60	1101101101111110111101111111111111111100000
2016	16-2742	PRJNA251692	SAMN09284271	SRS3359566	Affected herd	US	16-2742_IN_Beef-UNK_16-A	Mbovis-14	Mbovis-14B	Mbovis-14B3	af	NC_002945.4	134.3MB	149.9MB	1,424,060	99.49%	76.3	243.8	9589	1	680		666773677777600	SB0265	6D-5F-5E-7F-FF-60	1101101101111110111101111111111111111100000
2016	16-7474	PRJNA251692	SAMN09284283	SRS3359573	Affected herd	US	16-7474_TX_HO-9816	Mbovis-16	Mbovis-16A		af	NC_002945.4	203.9MB	225.3MB	2,209,994	99.67%	114.8	236.9	24745	0	337		264073417777600		2D-3-5C-1F-FF-60	0101101000001110111000011111111111111100000
2016	16-9211	PRJNA251692	SAMN09284285	SRS3359570	Affected herd	US	16-9211_IN_Longhorn_16-B_1-HD	Mbovis-14	Mbovis-14B	Mbovis-14B3	af	NC_002945.4	225.4MB	236.8MB	2,406,507	99.68%	123.2	232.9	28047	3	687		666773677777600	SB0265	6D-5F-5E-7F-FF-60	1101101101111110111101111111111111111100000
2016	16-9212	PRJNA251692	SAMN09284286	SRS3359571	Affected herd	US	16-9212_IN_Longhorn_16-B_1-LNG	Mbovis-14	Mbovis-14B	Mbovis-14B3	af	NC_002945.4	193.5MB	203.0MB	1,995,551	99.58%	106.7	242.0	20170	3	674		666773677777600	SB0265	6D-5F-5E-7F-FF-60	1101101101111110111101111111111111111100000
2016	16-9213	PRJNA251692	SAMN09284287	SRS3359569	Affected herd	US	16-9213_IN_Longhorn_16-B_2	Mbovis-14	Mbovis-14B	Mbovis-14B3	af	NC_002945.4	170.9MB	189.6MB	1,806,599	99.59%	95.8	240.8	17058	2	675		666773677777600	SB0265	6D-5F-5E-7F-FF-60	1101101101111110111101111111111111111100000
2016	16-9214	PRJNA251692	SAMN09284288	SRS3359568	Affected herd	US	16-9214_IN_Longhorn_16-B_3	Mbovis-14	Mbovis-14B	Mbovis-14B3	af	NC_002945.4	185.1MB	198.7MB	1,903,084	99.64%	98.1	233.8	20172	1	680		666773677777600	SB0265	6D-5F-5E-7F-FF-60	1101101101111110111101111111111111111100000
2016	16-9216	PRJNA251692	SAMN09284290	SRS3359582	Affected herd	US	16-9216_IN_Longhorn_16-B_4-LNG	Mbovis-14	Mbovis-14B	Mbovis-14B3	af	NC_002945.4	169.6MB	188.9MB	1,780,094	99.55%	94.7	241.1	17112	1	681		666773677777600	SB0265	6D-5F-5E-7F-FF-60	1101101101111110111101111111111111111100000
2016	16-8243	PRJNA251692	SAMN09284284	SRS3359572	Affected herd	US	16-8243_NM_TB-635_Dairy	Mbovis-06	Mbovis-06A		af	NC_002945.4	132.3MB	149.7MB	1,413,290	99.27%	73.9	238.7	13072	1	523		640013777777600	SB0145	68-0-5F-7F-FF-60	1101000000000010111111111111111111111100000
2016	16-1010	PRJNA251692	SAMN09284243	SRS3359556	Affected herd	US	16-1010_TX_Dairy_14-A	Mbovis-23	Mbovis-23A	Mbovis-23A2	af	NC_002945.4	174.3MB	183.9MB	1,685,117	99.63%	84.7	236.1	16412	4	333		264073777777000	SB2374	2D-3-5F-7F-FF-0	0101101000001110111111111111111111110000000
2016	16-1383	PRJNA251692	SAMN09284244	SRS3359579	Affected herd	US	16-1383_TX_Dairy_14-A	Mbovis-23	Mbovis-23A	Mbovis-23A2	af	NC_002945.4	179.1MB	186.6MB	1,713,062	99.64%	87.0	237.5	17149	0	337		264073777777000	SB2374	2D-3-5F-7F-FF-0	0101101000001110111111111111111111110000000
2016	16-2115	PRJNA251692	SAMN09284252	SRS3359728	Fed	US	16-2115_IN_Fed-Index_Steer	Mbovis-14	Mbovis-14B	Mbovis-14B3	af	NC_002945.4	141.0MB	164.1MB	1,489,673	99.57%	76.9	243.6	12141	1	679		666773677777600	SB0265	6D-5F-5E-7F-FF-60	1101101101111110111101111111111111111100000
2016	16-2116	PRJNA251692	SAMN09284253	SRS3359730	Fed	US	16-2116_IN_Fed-Index_Steer	Mbovis-14	Mbovis-14B	Mbovis-14B3	af	NC_002945.4	152.6MB	173.0MB	1,640,089	99.60%	85.7	242.8	12870	1	676		666773677777600	SB0265	6D-5F-5E-7F-FF-60	1101101101111110111101111111111111111100000
2016	16-2743	PRJNA251692	SAMN09284272	SRS3359705	Affected herd	US	16-2743_IN_Beef-UNK_16-A	Mbovis-14	Mbovis-14B	Mbovis-14B3	af	NC_002945.4	322.1MB	337.5MB	3,289,522	99.73%	166.5	232.5	56144	1	681		666773677777600	SB0265	6D-5F-5E-7F-FF-60	1101101101111110111101111111111111111100000
2016	16-2744	PRJNA251692	SAMN09284273	SRS3359702	Affected herd	US	16-2744_IN_Beef-UNK_16-A	Mbovis-14	Mbovis-14B	Mbovis-14B3	af	NC_002945.4	184.2MB	204.5MB	1,886,627	99.66%	96.9	237.1	20903	1	676		666773677777600	SB0265	6D-5F-5E-7F-FF-60	1101101101111110111101111111111111111100000
2016	16-3625	PRJNA251692	SAMN09284275	SRS3359700	Wildlife	US	16-3625_IN_Wildlife_Deer_Franklin	Mbovis-14	Mbovis-14B	Mbovis-14B3	af	NC_002945.4	173.2MB	187.8MB	1,786,290	99.59%	94.7	240.8	15786	6	679		666773677777600	SB0265	6D-5F-5E-7F-FF-60	1101101101111110111101111111111111111100000
2016	16-5880	PRJNA251692	SAMN09284279	SRS3359704	Fed	US	16-5880_TX_HO-4248	Mbovis-16	Mbovis-16A		af	NC_002945.4	160.6MB	177.8MB	1,711,018	99.57%	91.7	243.7	14688	2	339		264073417777600		2D-3-5C-1F-FF-60	0101101000001110111000011111111111111100000
2016	16-9215	PRJNA251692	SAMN09284289	SRS3359567	Affected herd	US	16-9215_IN_Longhorn_16-B_4-THX	Mbovis-14	Mbovis-14B	Mbovis-14B3	af	NC_002945.4	216.8MB	235.3MB	2,298,166	99.63%	121.7	240.0	26466	1	685		666773677777600	SB0265	6D-5F-5E-7F-FF-60	1101101101111110111101111111111111111100000
2016	16-3868	PRJNA251692	SAMN09284276	SRS3359707	Wildlife	US	16-3868_IN_Wildlife_Raccoon_Franklin	Mbovis-14	Mbovis-14B	Mbovis-14B3	af	NC_002945.4	170.2MB	186.1MB	1,871,933	99.69%	95.5	234.6	19266	1	680		666773677777600	SB0265	6D-5F-5E-7F-FF-60	1101101101111110111101111111111111111100000
2017	17-10813	PRJNA251692	SAMN09284293	SRS3359714	Affected herd	US	17-10813_SD_Beef_17-D-Index	Mbovis-06	Mbovis-06A		af	NC_002945.4	226.7MB	279.1MB	2,992,330	99.56%	143.2	224.9	65431	12	534		640013777777600	SB0145	68-0-5F-7F-FF-60	1101000000000010111111111111111111111100000
2017	17-11604	PRJNA251692	SAMN09284294	SRS3359965	Affected herd	US	17-11604_SD_Beef_17-D_0590	Mbovis-06	Mbovis-06A		af	NC_002945.4	200.1MB	217.7MB	1,947,736	99.43%	99.0	239.6	20524	0	526		640013777777600	SB0145	68-0-5F-7F-FF-60	1101000000000010111111111111111111111100000
2017	17-11606	PRJNA251692	SAMN09284295	SRS3359966	Affected herd	US	17-11606_SD_Beef_17-D_5761	Mbovis-06	Mbovis-06A		af	NC_002945.4	262.3MB	287.3MB	2,904,339	99.55%	142.7	224.3	38025	0	536		640013777777600	SB0145	68-0-5F-7F-FF-60	1101000000000010111111111111111111111100000
2017	17-11608	PRJNA251692	SAMN09284296	SRS3359967	Affected herd	US	17-11608_SD_Beef_17-D_5120-HD	Mbovis-06	Mbovis-06A		af	NC_002945.4	220.8MB	236.1MB	2,181,931	99.48%	109.9	234.8	22882	0	536		640013777777600	SB0145	68-0-5F-7F-FF-60	1101000000000010111111111111111111111100000
2017	17-11609	PRJNA251692	SAMN09284297	SRS3359968	Affected herd	US	17-11609_SD_Beef_17-D_5120-THX	Mbovis-06	Mbovis-06A		af	NC_002945.4	213.3MB	236.9MB	2,173,696	99.49%	104.8	230.2	25210	0	536		640013777777600	SB0145	68-0-5F-7F-FF-60	1101000000000010111111111111111111111100000
2017	17-11610	PRJNA251692	SAMN09284298	SRS3359971	Affected herd	US	17-11610_SD_Beef_17-D_5106	Mbovis-06	Mbovis-06A		af	NC_002945.4	391.3MB	446.9MB	4,205,025	99.59%	209.2	229.4	76826	23	540		640013777777600	SB0145	68-0-5F-7F-FF-60	1101000000000010111111111111111111111100000
2017	17-11613	PRJNA251692	SAMN09284299	SRS3359969	Affected herd	US	17-11613_SD_Beef_17-D_3730-THX	Mbovis-06	Mbovis-06A		af	NC_002945.4	272.0MB	285.8MB	2,587,234	99.45%	134.8	242.3	29743	0	536		640013777777600	SB0145	68-0-5F-7F-FF-60	1101000000000010111111111111111111111100000
2017	17-11614	PRJNA251692	SAMN09284300	SRS3359698	Affected herd	US	17-11614_SD_Beef_17-D_3730-AB	Mbovis-06	Mbovis-06A		af	NC_002945.4	167.2MB	183.9MB	1,603,547	99.36%	81.0	242.8	17858	0	528		640013777777600	SB0145	68-0-5F-7F-FF-60	1101000000000010111111111111111111111100000
2017	17-11694	PRJNA251692	SAMN09284301	SRS3359696	Affected herd	US	17-11694_IN_Longhorn_16-B_9	Mbovis-14	Mbovis-14B	Mbovis-14B3	af	NC_002945.4	199.2MB	221.6MB	2,075,702	99.67%	107.4	235.9	21848	3	679		666773677777600	SB0265	6D-5F-5E-7F-FF-60	1101101101111110111101111111111111111100000
2017	17-11695	PRJNA251692	SAMN09284302	SRS3359839	Affected herd	US	17-11695_IN_Longhorn_16-B_10	Mbovis-14	Mbovis-14B	Mbovis-14B3	af	NC_002945.4	214.8MB	234.2MB	2,253,560	99.66%	115.3	233.6	25866	2	679		666773677777600	SB0265	6D-5F-5E-7F-FF-60	1101101101111110111101111111111111111100000
2017	17-12607	PRJNA251692	SAMN09284303	SRS3359838	Affected herd	US	17-12607_SD_Beef_17-D_0187	Mbovis-06	Mbovis-06A		af	NC_002945.4	165.1MB	180.2MB	1,731,025	99.45%	89.7	237.1	14946	0	539		640013777777600	SB0145	68-0-5F-7F-FF-60	1101000000000010111111111111111111111100000
2017	17-12608	PRJNA251692	SAMN09284304	SRS3359841	Affected herd	US	17-12608_SD_Beef_17-D_0282	Mbovis-06	Mbovis-06A		af	NC_002945.4	199.8MB	211.1MB	2,189,932	99.51%	109.5	228.9	24330	1	533		640013777777600	SB0145	68-0-5F-7F-FF-60	1101000000000010111111111111111111111100000
2017	17-12609	PRJNA251692	SAMN09284305	SRS3359840	Affected herd	US	17-12609_SD_Beef_17-D_0177	Mbovis-06	Mbovis-06A		af	NC_002945.4	182.5MB	200.5MB	1,943,049	99.49%	97.9	231.2	20037	0	532		640013777777600	SB0145	68-0-5F-7F-FF-60	1101000000000010111111111111111111111100000
2017	17-12610	PRJNA251692	SAMN09284306	SRS3359836	Affected herd	US	17-12610_SD_Beef_17-D_0109	Mbovis-06	Mbovis-06A		af	NC_002945.4	138.8MB	152.9MB	1,410,384	99.42%	73.1	238.0	11488	0	530		640013777777600	SB0145	68-0-5F-7F-FF-60	1101000000000010111111111111111111111100000
2017	17-12612	PRJNA251692	SAMN09284307	SRS3359837	Affected herd	US	17-12612_SD_Beef_17-D_0070	Mbovis-06	Mbovis-06A		af	NC_002945.4	205.2MB	234.6MB	2,218,297	99.51%	111.0	231.0	25832	0	539		640013777777600	SB0145	68-0-5F-7F-FF-60	1101000000000010111111111111111111111100000
2017	17-12613	PRJNA251692	SAMN09284308	SRS3359835	Affected herd	US	17-12613_SD_Beef_17-D_0345	Mbovis-06	Mbovis-06A		af	NC_002945.4	267.5MB	285.1MB	2,960,994	99.55%	146.2	226.2	40375	2	535		640013777777600	SB0145	68-0-5F-7F-FF-60	1101000000000010111111111111111111111100000
2017	17-12615	PRJNA251692	SAMN09284309	SRS3359834	Affected herd	US	17-12615_SD_Beef_17-D_2863	Mbovis-06	Mbovis-06A		af	NC_002945.4	171.5MB	196.2MB	1,800,125	99.48%	92.4	236.3	18294	0	534		640013777777600	SB0145	68-0-5F-7F-FF-60	1101000000000010111111111111111111111100000
2017	17-12616	PRJNA251692	SAMN09284310	SRS3359831	Affected herd	US	17-12616_SD_Beef_17-D_5779	Mbovis-06	Mbovis-06A		af	NC_002945.4	174.7MB	186.2MB	1,836,270	99.49%	92.8	231.5	18522	0	531		640013777777600	SB0145	68-0-5F-7F-FF-60	1101000000000010111111111111111111111100000
2017	17-12640	PRJNA251692	SAMN09284311	SRS3359829	Affected herd	US	17-12640_SD_Beef_17-D_5779	Mbovis-06	Mbovis-06A		af	NC_002945.4	168.9MB	195.7MB	1,788,257	99.46%	89.9	234.3	21190	0	533		640013777777600	SB0145	68-0-5F-7F-FF-60	1101000000000010111111111111111111111100000
2017	17-12641	PRJNA251692	SAMN09284312	SRS3359674	Affected herd	US	17-12641_SD_Beef_17-D_0278	Mbovis-06	Mbovis-06A		af	NC_002945.4	182.3MB	210.2MB	1,961,185	99.48%	96.2	227.0	24288	442	531		640013777777600	SB0145	68-0-5F-7F-FF-60	1101000000000010111111111111111111111100000
2017	17-12642	PRJNA251692	SAMN09284313	SRS3359673	Affected herd	US	17-12642_SD_Beef_17-D_0181	Mbovis-06	Mbovis-06A		af	NC_002945.4	197.5MB	233.7MB	2,132,034	99.49%	103.4	229.6	35552	0	533		640013777777600	SB0145	68-0-5F-7F-FF-60	1101000000000010111111111111111111111100000
2017	17-12643	PRJNA251692	SAMN09284314	SRS3359671	Affected herd	US	17-12643_SD_Beef_17-D_0189	Mbovis-06	Mbovis-06A		af	NC_002945.4	154.3MB	168.6MB	1,651,922	99.46%	81.7	227.3	14997	0	535		640013777777600	SB0145	68-0-5F-7F-FF-60	1101000000000010111111111111111111111100000
2017	17-12646	PRJNA251692	SAMN09284316	SRS3359669	Affected herd	US	17-12646_SD_Beef_17-D_0111	Mbovis-06	Mbovis-06A		af	NC_002945.4	190.1MB	209.6MB	2,031,941	99.50%	102.3	230.3	19857	0	531		640013777777600	SB0145	68-0-5F-7F-FF-60	1101000000000010111111111111111111111100000
2017	17-12738	PRJNA251692	SAMN09284318	SRS3359668	Affected herd	US	17-12738_SD_Beef_17-D_0195	Mbovis-06	Mbovis-06A		af	NC_002945.4	185.9MB	207.2MB	1,314,598	99.44%	65.6	228.2	11296	788	524		640013777777600	SB0145	68-0-5F-7F-FF-60	1101000000000010111111111111111111111100000
2017	17-12739	PRJNA251692	SAMN09284319	SRS3359666	Affected herd	US	17-12739_SD_Beef_17-D_0340	Mbovis-06	Mbovis-06A		af	NC_002945.4	175.3MB	190.1MB	1,917,803	99.48%	96.0	228.8	19159	1	537		640013777777600	SB0145	68-0-5F-7F-FF-60	1101000000000010111111111111111111111100000
2017	17-12740	PRJNA251692	SAMN09284320	SRS3359665	Affected herd	US	17-12740_SD_Beef_17-D_0088	Mbovis-06	Mbovis-06A		af	NC_002945.4	175.7MB	195.3MB	1,860,614	99.46%	93.5	231.0	19291	3	533		640013777777600	SB0145	68-0-5F-7F-FF-60	1101000000000010111111111111111111111100000
2017	17-12741	PRJNA251692	SAMN09284321	SRS3359667	Affected herd	US	17-12741_SD_Beef_17-D_0347	Mbovis-06	Mbovis-06A		af	NC_002945.4	169.7MB	187.9MB	1,492,796	99.45%	76.1	232.0	12661	2287	525		640013777777600	SB0145	68-0-5F-7F-FF-60	1101000000000010111111111111111111111100000
2017	17-12744	PRJNA251692	SAMN09284322	SRS3359679	Affected herd	US	17-12744_SD_Beef_17-D_0271	Mbovis-06	Mbovis-06A		af	NC_002945.4	201.9MB	222.0MB	2,020,165	99.44%	104.9	241.0	21040	0	536		640013777777600	SB0145	68-0-5F-7F-FF-60	1101000000000010111111111111111111111100000
2017	17-12745	PRJNA251692	SAMN09284323	SRS3359678	Affected herd	US	17-12745_SD_Beef_17-D_0293	Mbovis-06	Mbovis-06A		af	NC_002945.4	253.6MB	279.9MB	2,560,322	99.49%	130.9	238.4	33097	0	535		640013777777600	SB0145	68-0-5F-7F-FF-60	1101000000000010111111111111111111111100000
2017	17-12747	PRJNA251692	SAMN09284324	SRS3359680	Affected herd	US	17-12747_SD_Beef_17-D_0182	Mbovis-06	Mbovis-06A		af	NC_002945.4	251.1MB	283.1MB	2,535,022	99.48%	130.8	241.9	33183	0	538		640013777777600	SB0145	68-0-5F-7F-FF-60	1101000000000010111111111111111111111100000
2017	17-12748	PRJNA251692	SAMN09284325	SRS3359677	Affected herd	US	17-12748_SD_Beef_17-D_0164	Mbovis-06	Mbovis-06A		af	NC_002945.4	275.6MB	307.4MB	2,771,727	99.41%	142.4	240.9	38929	0	539		640013777777600	SB0145	68-0-5F-7F-FF-60	1101000000000010111111111111111111111100000
2017	17-12749	PRJNA251692	SAMN09284326	SRS3359685	Affected herd	US	17-12749_SD_Beef_17-D_0036	Mbovis-06	Mbovis-06A		af	NC_002945.4	236.9MB	269.2MB	2,431,773	99.45%	123.1	237.8	30405	0	533		640013777777600	SB0145	68-0-5F-7F-FF-60	1101000000000010111111111111111111111100000
2017	17-12750	PRJNA251692	SAMN09284327	SRS3359682	Affected herd	US	17-12750_SD_Beef_17-D_0246	Mbovis-06	Mbovis-06A		af	NC_002945.4	236.7MB	268.4MB	2,346,202	99.44%	119.5	242.1	34311	0	534		640013777777600	SB0145	68-0-5F-7F-FF-60	1101000000000010111111111111111111111100000
2017	17-12751	PRJNA251692	SAMN09284328	SRS3359683	Affected herd	US	17-12751_SD_Beef_17-D_0020	Mbovis-06	Mbovis-06A		af	NC_002945.4	218.4MB	237.0MB	2,212,762	99.45%	115.1	242.2	24329	0	534		640013777777600	SB0145	68-0-5F-7F-FF-60	1101000000000010111111111111111111111100000
2017	17-12752	PRJNA251692	SAMN09284329	SRS3359681	Affected herd	US	17-12752_SD_Beef_17-D_0018	Mbovis-06	Mbovis-06A		af	NC_002945.4	295.7MB	311.4MB	3,042,794	99.49%	158.3	239.7	37309	0	535		640013777777600	SB0145	68-0-5F-7F-FF-60	1101000000000010111111111111111111111100000
2017	17-12837	PRJNA251692	SAMN09284330	SRS3359676	Affected herd	US	17-12837_SD_Beef_17-D_0273	Mbovis-06	Mbovis-06A		af	NC_002945.4	272.5MB	294.2MB	2,740,618	99.49%	142.2	240.6	34305	4	540		640013777777600	SB0145	68-0-5F-7F-FF-60	1101000000000010111111111111111111111100000
2017	17-12841	PRJNA251692	SAMN09284331	SRS3359675	Affected herd	US	17-12841_SD_Beef_17-D_0347	Mbovis-06	Mbovis-06A		af	NC_002945.4	221.9MB	242.4MB	2,216,680	99.44%	114.3	240.4	26315	0	533		640013777777600	SB0145	68-0-5F-7F-FF-60	1101000000000010111111111111111111111100000
2017	17-12842	PRJNA251692	SAMN09284332	SRS3359780	Affected herd	US	17-12842_SD_Beef_17-D_0149	Mbovis-06	Mbovis-06A		af	NC_002945.4	259.8MB	288.5MB	1,584,680	99.36%	67.1	237.9	32856	4845	849		640013777777600	SB0145	68-0-5F-7F-FF-60	1101000000000010111111111111111111111100000
2017	17-12843	PRJNA251692	SAMN09284333	SRS3359781	Affected herd	US	17-12843_SD_Beef_17-D_0273	Mbovis-06	Mbovis-06A		af	NC_002945.4	303.0MB	322.0MB	3,149,196	99.52%	161.1	236.6	41286	0	539		640013777777600	SB0145	68-0-5F-7F-FF-60	1101000000000010111111111111111111111100000
2017	17-13006	PRJNA251692	SAMN09284334	SRS3359525	Affected herd	US	17-13006_NE_Beef_17-A	Mbovis-06	Mbovis-06A		af	NC_002945.4	167.5MB	187.0MB	1,807,748	99.45%	92.4	234.6	15672	0	529		640013777777600	SB0145	68-0-5F-7F-FF-60	1101000000000010111111111111111111111100000
2017	17-13098	PRJNA251692	SAMN09284337	SRS3359520	Affected herd	US	17-13098_SD_Beef_17-D_0602-HD	Mbovis-06	Mbovis-06A		af	NC_002945.4	230.1MB	240.3MB	2,194,311	99.43%	113.7	239.6	23446	0	533		640013777777600	SB0145	68-0-5F-7F-FF-60	1101000000000010111111111111111111111100000
2017	17-13099	PRJNA251692	SAMN09284338	SRS3359521	Affected herd	US	17-13099_SD_Beef_17-D_0602-THX	Mbovis-06	Mbovis-06A		af	NC_002945.4	230.3MB	243.7MB	1,831,603	99.39%	94.1	239.1	18970	4042	529		640013777777600	SB0145	68-0-5F-7F-FF-60	1101000000000010111111111111111111111100000
2017	17-13100	PRJNA251692	SAMN09284339	SRS3359522	Affected herd	US	17-13100_SD_Beef_17-D_0602-AB	Mbovis-06	Mbovis-06A		af	NC_002945.4	214.1MB	231.0MB	2,222,847	99.46%	110.2	229.3	22352	0	537		640013777777600	SB0145	68-0-5F-7F-FF-60	1101000000000010111111111111111111111100000
2017	17-13300	PRJNA251692	SAMN09284340	SRS3359647	Affected herd	US	17-13300_NM_Dairy_17A	Mbovis-06	Mbovis-06A		af	NC_002945.4	177.5MB	188.0MB	1,681,382	99.37%	87.2	240.9	15844	0	522		640013777777600	SB0145	68-0-5F-7F-FF-60	1101000000000010111111111111111111111100000
2017	17-1449	PRJNA251692	SAMN09284341	SRS3359658	Affected herd	US	17-1449_NE_SD-Index-Beef-17A	Mbovis-07	Mbovis-07B		af	NC_002945.4	176.1MB	192.4MB	1,825,533	99.51%	96.6	243.0	17743	0	530		676573777077600	SB0327	6F-57-5F-7E-3F-60	1101111101011110111111111110001111111100000
2017	17-1949	PRJNA251692	SAMN09284342	SRS3359755	Affected herd	US	17-1949_NE_SD-Index-Beef-17A	Mbovis-07	Mbovis-07B		af	NC_002945.4	210.0MB	221.5MB	2,200,094	99.49%	108.6	225.3	26753	4	527		676573777077600	SB0327	6F-57-5F-7E-3F-60	1101111101011110111111111110001111111100000
2017	17-1955	PRJNA251692	SAMN09284343	SRS3359752	Affected herd	US	17-1955_NE_SD-Index-Beef-17A	Mbovis-07	Mbovis-07B		af	NC_002945.4	268.0MB	295.0MB	2,922,757	99.57%	142.2	224.1	47034	5	535		676573777077600	SB0327	6F-57-5F-7E-3F-60	1101111101011110111111111110001111111100000
2017	17-2079	PRJNA251692	SAMN09284344	SRS3359876	Affected herd	US	17-2079_TX_HO_2099	Mbovis-16	Mbovis-16A		af	NC_002945.4	224.0MB	239.9MB	2,407,692	99.73%	117.3	222.9	31944	5	335		264073417777600		2D-3-5C-1F-FF-60	0101101000001110111000011111111111111100000
2017	17-2231	PRJNA251692	SAMN09284345	SRS3359875	Affected herd	US	17-2231_NM_Dairy_16A_2THX	Mbovis-06	Mbovis-06A		af	NC_002945.4	124.2MB	140.9MB	1,324,143	99.33%	69.5	239.3	10672	0	527		640013777777600	SB0145	68-0-5F-7F-FF-60	1101000000000010111111111111111111111100000
2017	17-2232	PRJNA251692	SAMN09284346	SRS3359881	Affected herd	US	17-2232_NM_Dairy_16A_2AB	Mbovis-06	Mbovis-06A		af	NC_002945.4	180.8MB	200.0MB	1,937,838	99.39%	102.4	239.2	17703	0	532		640013777777600	SB0145	68-0-5F-7F-FF-60	1101000000000010111111111111111111111100000
2017	17-2236	PRJNA251692	SAMN09284347	SRS3359880	Affected herd	US	17-2236_NM_Dairy_16A_3	Mbovis-06	Mbovis-06A		af	NC_002945.4	224.7MB	240.4MB	2,348,167	99.46%	118.2	229.7	28751	5	530		640013777777600	SB0145	68-0-5F-7F-FF-60	1101000000000010111111111111111111111100000
2017	17-2516	PRJNA251692	SAMN09284348	SRS3359882	Affected herd	US	17-2516_IN_Longhorn_16-B_5-HDTX	Mbovis-14	Mbovis-14B	Mbovis-14B3	af	NC_002945.4	196.3MB	208.9MB	2,072,292	99.61%	109.0	237.7	21461	2	682		666773677777600	SB0265	6D-5F-5E-7F-FF-60	1101101101111110111101111111111111111100000
2017	17-2517	PRJNA251692	SAMN09284349	SRS3359879	Affected herd	US	17-2517_IN_Longhorn_16-B_5-AB	Mbovis-14	Mbovis-14B	Mbovis-14B3	af	NC_002945.4	172.2MB	191.1MB	1,842,353	99.63%	94.9	233.7	17638	1	688		666773677777600	SB0265	6D-5F-5E-7F-FF-60	1101101101111110111101111111111111111100000
2017	17-2518	PRJNA251692	SAMN09284350	SRS3359766	Affected herd	US	17-2518_IN_Longhorn_16-B_6	Mbovis-14	Mbovis-14B	Mbovis-14B3	af	NC_002945.4	156.6MB	171.8MB	1,689,550	99.54%	89.0	237.6	13912	4	671		666773677777600	SB0265	6D-5F-5E-7F-FF-60	1101101101111110111101111111111111111100000
2017	17-2542	PRJNA251692	SAMN09284351	SRS3359763	Affected herd	US	17-2542_IN_Longhorn_16-B_7	Mbovis-14	Mbovis-14B	Mbovis-14B3	af	NC_002945.4	252.0MB	271.4MB	2,739,580	99.67%	143.2	235.6	31701	2	679		666773677777600	SB0265	6D-5F-5E-7F-FF-60	1101101101111110111101111111111111111100000
2017	17-2549	PRJNA251692	SAMN09284352	SRS3359718	Affected herd	US	17-2549_IN_Longhorn_16-B_8	Mbovis-14	Mbovis-14B	Mbovis-14B3	af	NC_002945.4	200.5MB	221.4MB	2,166,169	99.61%	113.9	237.6	22370	2	679		666773677777600	SB0265	6D-5F-5E-7F-FF-60	1101101101111110111101111111111111111100000
2017	17-2683	PRJNA251692	SAMN09284353	SRS3359719	Affected herd	US	17-2683_SD_Beef_17-A_4HD-AB	Mbovis-07	Mbovis-07B		af	NC_002945.4	218.2MB	226.0MB	2,278,488	99.51%	119.5	236.6	24859	0	536		676573777077600	SB0327	6F-57-5F-7E-3F-60	1101111101011110111111111110001111111100000
2017	17-2684	PRJNA251692	SAMN09284354	SRS3359717	Affected herd	US	17-2684_SD_Beef_17-A_4THX-B	Mbovis-07	Mbovis-07B		af	NC_002945.4	228.6MB	255.4MB	2,472,996	99.51%	129.6	237.6	30153	0	537		676573777077600	SB0327	6F-57-5F-7E-3F-60	1101111101011110111111111110001111111100000
2017	17-2686	PRJNA251692	SAMN09284355	SRS3359716	Affected herd	US	17-2686_SD_Beef_17-A	Mbovis-07	Mbovis-07B		af	NC_002945.4	177.8MB	193.8MB	1,909,224	99.48%	100.7	238.1	16951	1	527		676573777077600	SB0327	6F-57-5F-7E-3F-60	1101111101011110111111111110001111111100000
2017	17-2695	PRJNA251692	SAMN09284356	SRS3359722	Affected herd	US	17-2695_SD_Beef_17-A	Mbovis-07	Mbovis-07B		af	NC_002945.4	181.3MB	202.3MB	1,947,291	99.49%	101.8	236.4	18549	0	534		676573777077600	SB0327	6F-57-5F-7E-3F-60	1101111101011110111111111110001111111100000
2017	17-2697	PRJNA251692	SAMN09284357	SRS3359724	Affected herd	US	17-2697_SD_Beef_17-A	Mbovis-07	Mbovis-07B		af	NC_002945.4	168.7MB	190.0MB	1,843,646	99.48%	96.5	237.9	17408	0	534		676573777077600	SB0327	6F-57-5F-7E-3F-60	1101111101011110111111111110001111111100000
2017	17-2699	PRJNA251692	SAMN09284358	SRS3359720	Affected herd	US	17-2699_SD_Beef_17-A	Mbovis-07	Mbovis-07B		af	NC_002945.4	173.3MB	186.9MB	1,870,507	99.48%	98.6	238.6	17033	0	538		676573777077600	SB0327	6F-57-5F-7E-3F-60	1101111101011110111111111110001111111100000
2017	17-2701	PRJNA251692	SAMN09284359	SRS3359721	Affected herd	US	17-2701_SD_Beef_17-A	Mbovis-07	Mbovis-07B		af	NC_002945.4	170.7MB	186.3MB	1,832,652	99.44%	96.6	238.7	15702	2	530		676573777077600	SB0327	6F-57-5F-7E-3F-60	1101111101011110111111111110001111111100000
2017	17-3009	PRJNA251692	SAMN09284360	SRS3359726	Affected herd	US	17-3009_SD_Beef_17-A	Mbovis-07	Mbovis-07B		af	NC_002945.4	166.9MB	173.4MB	1,717,486	99.43%	91.8	241.8	14879	2	528		676573777077600	SB0327	6F-57-5F-7E-3F-60	1101111101011110111111111110001111111100000
2017	17-3010	PRJNA251692	SAMN09284361	SRS3359727	Affected herd	US	17-3010_SD_Beef_17-A	Mbovis-07	Mbovis-07B		af	NC_002945.4	214.0MB	240.6MB	2,328,641	99.52%	122.7	239.9	27191	1	528		676573777077600	SB0327	6F-57-5F-7E-3F-60	1101111101011110111111111110001111111100000
2017	17-3013	PRJNA251692	SAMN09284362	SRS3359744	Affected herd	US	17-3013_SD_Beef_17-A	Mbovis-07	Mbovis-07B		af	NC_002945.4	215.7MB	233.0MB	2,430,472	99.52%	124.3	231.5	25496	2	536		676573777077600	SB0327	6F-57-5F-7E-3F-60	1101111101011110111111111110001111111100000
2017	17-3014	PRJNA251692	SAMN09284363	SRS3359740	Affected herd	US	17-3014_SD_Beef_17-A	Mbovis-07	Mbovis-07B		af	NC_002945.4	217.5MB	229.5MB	2,432,433	99.58%	123.1	229.9	28830	0	533		676573777077600	SB0327	6F-57-5F-7E-3F-60	1101111101011110111111111110001111111100000
2017	17-3015	PRJNA251692	SAMN09284364	SRS3359739	Affected herd	US	17-3015_SD_Beef_17-A	Mbovis-07	Mbovis-07B		af	NC_002945.4	157.6MB	170.4MB	1,662,496	99.40%	88.7	241.8	13936	7	535		676573777077600	SB0327	6F-57-5F-7E-3F-60	1101111101011110111111111110001111111100000
2017	17-3095	PRJNA251692	SAMN09284365	SRS3359738	Affected herd	US	17-3095_SD_Beef_17-A	Mbovis-07	Mbovis-07B		af	NC_002945.4	193.4MB	217.4MB	1,983,452	99.42%	103.3	240.6	17267	2	531		676573777077600	SB0327	6F-57-5F-7E-3F-60	1101111101011110111111111110001111111100000
2017	17-3098	PRJNA251692	SAMN09284366	SRS3359737	Affected herd	US	17-3098_SD_Beef_17-A	Mbovis-07	Mbovis-07B		af	NC_002945.4	151.6MB	164.2MB	1,517,193	99.38%	79.2	241.7	11516	0	524		676573777077600	SB0327	6F-57-5F-7E-3F-60	1101111101011110111111111110001111111100000
2017	17-3099	PRJNA251692	SAMN09284367	SRS3359735	Affected herd	US	17-3099_SD_Beef_17-A	Mbovis-07	Mbovis-07B		af	NC_002945.4	130.8MB	149.4MB	1,355,358	99.40%	70.4	242.1	11665	0	522		676573777077600	SB0327	6F-57-5F-7E-3F-60	1101111101011110111111111110001111111100000
2017	17-3100	PRJNA251692	SAMN09284368	SRS3359736	Affected herd	US	17-3100_SD_Beef_17-A	Mbovis-07	Mbovis-07B		af	NC_002945.4	168.6MB	177.5MB	1,854,124	99.52%	93.9	228.0	17743	0	522		676573777077600	SB0327	6F-57-5F-7E-3F-60	1101111101011110111111111110001111111100000
2017	17-3101	PRJNA251692	SAMN09284369	SRS3359734	Affected herd	US	17-3101_SD_Beef_17-A	Mbovis-07	Mbovis-07B		af	NC_002945.4	176.4MB	194.8MB	1,888,723	99.49%	96.5	232.9	20764	0	526		676573777077600	SB0327	6F-57-5F-7E-3F-60	1101111101011110111111111110001111111100000
2017	17-3149	PRJNA251692	SAMN09284370	SRS3359733	Affected herd	US	17-3149_NM_Dairy_16A	Mbovis-06	Mbovis-06A		af	NC_002945.4	206.8MB	223.0MB	2,115,380	99.44%	109.4	237.5	20773	0	529		640013777777600	SB0145	68-0-5F-7F-FF-60	1101000000000010111111111111111111111100000
2017	17-3150	PRJNA251692	SAMN09284371	SRS3359732	Affected herd	US	17-3150_NM_Dairy_16A	Mbovis-06	Mbovis-06A		af	NC_002945.4	185.1MB	200.7MB	1,985,918	99.47%	103.6	236.8	19837	0	527		640013777777600	SB0145	68-0-5F-7F-FF-60	1101000000000010111111111111111111111100000
2017	17-3151	PRJNA251692	SAMN09284372	SRS3359583	Affected herd	US	17-3151_NM_Dairy_16A	Mbovis-06	Mbovis-06A		af	NC_002945.4	181.1MB	193.6MB	1,941,877	99.47%	100.5	234.4	19206	0	531		640013777777600	SB0145	68-0-5F-7F-FF-60	1101000000000010111111111111111111111100000
2017	17-3152	PRJNA251692	SAMN09284373	SRS3359584	Affected herd	US	17-3152_NM_Dairy_16A	Mbovis-06	Mbovis-06A		af	NC_002945.4	190.7MB	209.7MB	2,079,710	99.44%	107.3	234.1	23034	0	527		640013777777600	SB0145	68-0-5F-7F-FF-60	1101000000000010111111111111111111111100000
2017	17-3153	PRJNA251692	SAMN09284374	SRS3359585	Affected herd	US	17-3153_NM_Dairy_16A	Mbovis-06	Mbovis-06A		af	NC_002945.4	174.6MB	190.4MB	1,863,184	99.45%	96.1	234.2	19111	0	527		640013777777600	SB0145	68-0-5F-7F-FF-60	1101000000000010111111111111111111111100000
2017	17-3154	PRJNA251692	SAMN09284375	SRS3359587	Affected herd	US	17-3154_NM_Dairy_16A	Mbovis-06	Mbovis-06A		af	NC_002945.4	156.2MB	169.9MB	1,702,870	99.46%	87.7	234.3	15849	0	530		640013777777600	SB0145	68-0-5F-7F-FF-60	1101000000000010111111111111111111111100000
2017	17-3155	PRJNA251692	SAMN09284376	SRS3359586	Affected herd	US	17-3155_NM_Dairy_16A	Mbovis-06	Mbovis-06A		af	NC_002945.4	183.3MB	194.0MB	1,991,350	99.47%	103.2	235.0	19876	0	532		640013777777600	SB0145	68-0-5F-7F-FF-60	1101000000000010111111111111111111111100000
2017	17-3157	PRJNA251692	SAMN09284377	SRS3359588	Affected herd	US	17-3157_NM_Dairy_16A	Mbovis-06	Mbovis-06A		af	NC_002945.4	243.7MB	270.2MB	2,492,459	99.44%	127.4	237.6	30889	0	530		640013777777600	SB0145	68-0-5F-7F-FF-60	1101000000000010111111111111111111111100000
2017	17-3158	PRJNA251692	SAMN09284378	SRS3359589	Affected herd	US	17-3158_NM_Dairy_16A	Mbovis-06	Mbovis-06A		af	NC_002945.4	154.2MB	162.9MB	1,620,860	99.39%	85.2	237.5	14778	0	527		640013777777600	SB0145	68-0-5F-7F-FF-60	1101000000000010111111111111111111111100000
2017	17-3159	PRJNA251692	SAMN09284379	SRS3359590	Affected herd	US	17-3159_NM_Dairy_16A	Mbovis-06	Mbovis-06A		af	NC_002945.4	144.1MB	165.8MB	1,490,352	99.34%	77.2	241.9	14015	0	527		640013777777600	SB0145	68-0-5F-7F-FF-60	1101000000000010111111111111111111111100000
2017	17-3160	PRJNA251692	SAMN09284380	SRS3359593	Affected herd	US	17-3160_NM_Dairy_16A	Mbovis-06	Mbovis-06A		af	NC_002945.4	153.8MB	169.2MB	1,612,708	99.39%	84.0	236.6	15541	0	525		640013777777600	SB0145	68-0-5F-7F-FF-60	1101000000000010111111111111111111111100000
2017	17-3161	PRJNA251692	SAMN09284381	SRS3359591	Affected herd	US	17-3161_NM_Dairy_16A	Mbovis-06	Mbovis-06A		af	NC_002945.4	171.5MB	185.9MB	1,837,172	99.39%	96.2	237.1	18745	0	523		640013777777600	SB0145	68-0-5F-7F-FF-60	1101000000000010111111111111111111111100000
2017	17-3194	PRJNA251692	SAMN09284382	SRS3359760	Affected herd	US	17-3194_SD_Beef_17-A	Mbovis-07	Mbovis-07B		af	NC_002945.4	165.5MB	186.2MB	1,699,877	99.42%	87.9	240.9	16987	0	532		676573777077600	SB0327	6F-57-5F-7E-3F-60	1101111101011110111111111110001111111100000
2017	17-3196	PRJNA251692	SAMN09284383	SRS3359762	Affected herd	US	17-3196_SD_Beef_17-A	Mbovis-07	Mbovis-07B		af	NC_002945.4	252.4MB	278.7MB	2,593,339	99.51%	134.6	239.6	29728	0	542		676573777077600	SB0327	6F-57-5F-7E-3F-60	1101111101011110111111111110001111111100000
2017	17-3202	PRJNA251692	SAMN09284384	SRS3359759	Affected herd	US	17-3202_SD_Beef_17-A	Mbovis-07	Mbovis-07B		af	NC_002945.4	257.4MB	272.7MB	2,842,827	99.57%	145.2	231.1	37112	0	531		676573777077600	SB0327	6F-57-5F-7E-3F-60	1101111101011110111111111110001111111100000
2017	17-3203	PRJNA251692	SAMN09284385	SRS3359761	Affected herd	US	17-3203_SD_Beef_17-A	Mbovis-07	Mbovis-07B		af	NC_002945.4	164.3MB	178.8MB	1,789,744	99.46%	92.6	233.7	16639	0	526		676573777077600	SB0327	6F-57-5F-7E-3F-60	1101111101011110111111111110001111111100000
2017	17-3205	PRJNA251692	SAMN09284386	SRS3359758	Affected herd	US	17-3205_SD_Beef_17-A	Mbovis-07	Mbovis-07B		af	NC_002945.4	159.5MB	164.3MB	1,687,187	99.49%	87.3	233.5	14880	0	526		676573777077600	SB0327	6F-57-5F-7E-3F-60	1101111101011110111111111110001111111100000
2017	17-3206	PRJNA251692	SAMN09284387	SRS3359757	Affected herd	US	17-3206_SD_Beef_17-A	Mbovis-07	Mbovis-07B		af	NC_002945.4	160.4MB	176.9MB	1,740,981	99.50%	90.0	234.9	17852	0	511		676573777077600	SB0327	6F-57-5F-7E-3F-60	1101111101011110111111111110001111111100000
2017	17-3207	PRJNA251692	SAMN09284388	SRS3359756	Affected herd	US	17-3207_SD_Beef_17-A	Mbovis-07	Mbovis-07B		af	NC_002945.4	161.9MB	174.6MB	1,736,958	99.47%	90.9	236.9	15939	0	530		676573777077600	SB0327	6F-57-5F-7E-3F-60	1101111101011110111111111110001111111100000
2017	17-3208	PRJNA251692	SAMN09284389	SRS3359754	Affected herd	US	17-3208_SD_Beef_17-A	Mbovis-07	Mbovis-07B		af	NC_002945.4	183.8MB	203.8MB	1,918,865	99.49%	99.7	238.9	16603	0	531		676573777077600	SB0327	6F-57-5F-7E-3F-60	1101111101011110111111111110001111111100000
2017	17-3209	PRJNA251692	SAMN09284390	SRS3359753	Affected herd	US	17-3209_SD_Beef_17-A	Mbovis-07	Mbovis-07B		af	NC_002945.4	180.5MB	196.6MB	1,850,915	99.45%	96.8	240.5	16891	0	535		676573777077600	SB0327	6F-57-5F-7E-3F-60	1101111101011110111111111110001111111100000
2017	17-3278	PRJNA251692	SAMN09284391	SRS3359475	Affected herd	US	17-3278_NM_Dairy_16A	Mbovis-06	Mbovis-06A		af	NC_002945.4	161.4MB	182.5MB	1,683,167	99.39%	87.5	240.6	14813	0	529		640013777777600	SB0145	68-0-5F-7F-FF-60	1101000000000010111111111111111111111100000
2017	17-3985	PRJNA251692	SAMN09284395	SRS3359919	Affected herd	US	17-3985_SD_Beef_17-A	Mbovis-07	Mbovis-07B		af	NC_002945.4	219.2MB	240.7MB	2,432,744	99.56%	120.1	226.7	28484	1	530		676573777077600	SB0327	6F-57-5F-7E-3F-60	1101111101011110111111111110001111111100000
2017	17-4119	PRJNA251692	SAMN09284397	SRS3359914	Affected herd	US	17-4119_SD_Beef_17-C-1THX	Mbovis-07	Mbovis-07B		af	NC_002945.4	191.5MB	214.3MB	1,979,385	99.51%	100.4	236.4	22558	0	522		676573777077600	SB0327	6F-57-5F-7E-3F-60	1101111101011110111111111110001111111100000
2017	17-4120	PRJNA251692	SAMN09284398	SRS3359916	Affected herd	US	17-4120_SD_Beef_17-C-1AB	Mbovis-07	Mbovis-07B		af	NC_002945.4	196.7MB	222.0MB	2,058,126	99.49%	105.3	237.3	22113	0	528		676573777077600	SB0327	6F-57-5F-7E-3F-60	1101111101011110111111111110001111111100000
2017	17-5714	PRJNA251692	SAMN09284400	SRS3359912	Affected herd	US	17-5714_NM_Dairy_16A	Mbovis-06	Mbovis-06A		af	NC_002945.4	171.5MB	194.0MB	1,803,109	99.47%	93.2	239.6	16317	0	528		640013777777600	SB0145	68-0-5F-7F-FF-60	1101000000000010111111111111111111111100000
2017	17-6243	PRJNA251692	SAMN09284401	SRS3359911	Affected herd	US	17-6243_NM_Dairy_16A	Mbovis-06	Mbovis-06A		af	NC_002945.4	178.8MB	187.2MB	1,683,239	99.41%	84.4	244.0	15089	0	528		640013777777600	SB0145	68-0-5F-7F-FF-60	1101000000000010111111111111111111111100000
2017	17-6256	PRJNA251692	SAMN09284402	SRS3359499	Affected herd	US	17-6256_NM_Dairy_16A	Mbovis-06	Mbovis-06A		af	NC_002945.4	141.1MB	158.1MB	1,510,041	99.40%	79.1	239.1	13798	0	528		640013777777600	SB0145	68-0-5F-7F-FF-60	1101000000000010111111111111111111111100000
2017	17-6262	PRJNA251692	SAMN09284403	SRS3359501	Affected herd	US	17-6262_NM_Dairy_16A	Mbovis-06	Mbovis-06A		af	NC_002945.4	214.8MB	222.8MB	2,027,974	99.42%	101.7	242.6	22004	0	523		640013777777600	SB0145	68-0-5F-7F-FF-60	1101000000000010111111111111111111111100000
2017	17-6626	PRJNA251692	SAMN09284404	SRS3359502	Affected herd	US	17-6626_NM_Dairy_17A	Mbovis-06	Mbovis-06A		af	NC_002945.4	215.9MB	232.7MB	2,071,793	99.45%	100.0	242.3	28192	0	527		640013777777600	SB0145	68-0-5F-7F-FF-60	1101000000000010111111111111111111111100000
2017	17-6627	PRJNA251692	SAMN09284405	SRS3359503	Affected herd	US	17-6627_NM_Dairy_17A	Mbovis-06	Mbovis-06A		af	NC_002945.4	185.7MB	202.0MB	1,831,411	99.42%	95.7	242.4	16421	0	530		640013777777600	SB0145	68-0-5F-7F-FF-60	1101000000000010111111111111111111111100000
2017	17-6628	PRJNA251692	SAMN09284406	SRS3359504	Affected herd	US	17-6628_NM_Dairy_17A	Mbovis-06	Mbovis-06A		af	NC_002945.4	247.1MB	264.2MB	2,485,732	99.50%	120.8	234.6	27627	0	530		640013777777600	SB0145	68-0-5F-7F-FF-60	1101000000000010111111111111111111111100000
2017	17-6629	PRJNA251692	SAMN09284407	SRS3359505	Affected herd	US	17-6629_NM_Dairy_17A	Mbovis-06	Mbovis-06A		af	NC_002945.4	196.2MB	216.1MB	1,885,872	99.40%	83.8	244.4	34960	0	521		640013777777600	SB0145	68-0-5F-7F-FF-60	1101000000000010111111111111111111111100000
2017	17-6630	PRJNA251692	SAMN09284408	SRS3359506	Affected herd	US	17-6630_NM_Dairy_17A	Mbovis-06	Mbovis-06A		af	NC_002945.4	213.2MB	241.0MB	2,156,734	99.42%	111.2	242.2	24088	0	527		640013777777600	SB0145	68-0-5F-7F-FF-60	1101000000000010111111111111111111111100000
2017	17-6631	PRJNA251692	SAMN09284409	SRS3359507	Affected herd	US	17-6631_NM_Dairy_17A	Mbovis-06	Mbovis-06A		af	NC_002945.4	177.5MB	187.8MB	1,674,036	99.39%	83.2	243.7	15891	0	524		640013777777600	SB0145	68-0-5F-7F-FF-60	1101000000000010111111111111111111111100000
2017	17-6632	PRJNA251692	SAMN09284410	SRS3359496	Affected herd	US	17-6632_NM_Dairy_17A	Mbovis-06	Mbovis-06A		af	NC_002945.4	221.0MB	231.6MB	2,095,586	99.43%	105.0	243.3	22395	0	531		640013777777600	SB0145	68-0-5F-7F-FF-60	1101000000000010111111111111111111111100000
2017	17-6633	PRJNA251692	SAMN09284411	SRS3359497	Affected herd	US	17-6633_NM_Dairy_17A	Mbovis-06	Mbovis-06A		af	NC_002945.4	201.5MB	208.3MB	1,860,569	99.40%	92.0	243.4	18235	0	529		640013777777600	SB0145	68-0-5F-7F-FF-60	1101000000000010111111111111111111111100000
2017	17-6634	PRJNA251692	SAMN09284412	SRS3359510	Affected herd	US	17-6634_NM_Dairy_17A	Mbovis-06	Mbovis-06A		af	NC_002945.4	297.0MB	320.1MB	3,034,331	99.52%	154.8	236.2	41295	0	532		640013777777600	SB0145	68-0-5F-7F-FF-60	1101000000000010111111111111111111111100000
2017	17-6635	PRJNA251692	SAMN09284413	SRS3359509	Affected herd	US	17-6635_NM_Dairy_17A	Mbovis-06	Mbovis-06A		af	NC_002945.4	193.7MB	208.2MB	1,852,314	99.43%	90.4	243.3	20133	0	528		640013777777600	SB0145	68-0-5F-7F-FF-60	1101000000000010111111111111111111111100000
2017	17-6636	PRJNA251692	SAMN09284414	SRS3359664	Affected herd	US	17-6636_NM_Dairy_17A	Mbovis-06	Mbovis-06A		af	NC_002945.4	191.9MB	217.4MB	1,956,224	99.48%	99.9	241.1	21331	0	528		640013777777600	SB0145	68-0-5F-7F-FF-60	1101000000000010111111111111111111111100000
2017	17-6637	PRJNA251692	SAMN09284415	SRS3359663	Affected herd	US	17-6637_NM_Dairy_17A	Mbovis-06	Mbovis-06A		af	NC_002945.4	176.2MB	189.1MB	1,726,545	99.39%	90.1	241.8	15312	0	528		640013777777600	SB0145	68-0-5F-7F-FF-60	1101000000000010111111111111111111111100000
2017	17-6638	PRJNA251692	SAMN09284416	SRS3359661	Affected herd	US	17-6638_NM_Dairy_17A	Mbovis-06	Mbovis-06A		af	NC_002945.4	199.7MB	223.1MB	1,960,391	99.41%	88.8	243.2	28996	2	526		640013777777600	SB0145	68-0-5F-7F-FF-60	1101000000000010111111111111111111111100000
2017	17-6639	PRJNA251692	SAMN09284417	SRS3359662	Affected herd	US	17-6639_NM_Dairy_17A	Mbovis-06	Mbovis-06A		af	NC_002945.4	209.0MB	230.0MB	2,091,480	99.46%	106.4	238.0	23018	0	532		640013777777600	SB0145	68-0-5F-7F-FF-60	1101000000000010111111111111111111111100000
2017	17-6641	PRJNA251692	SAMN09284418	SRS3359500	Affected herd	US	17-6641_NM_Dairy_17A	Mbovis-06	Mbovis-06A		af	NC_002945.4	192.5MB	211.4MB	1,860,207	99.43%	93.3	241.2	20023	0	527		640013777777600	SB0145	68-0-5F-7F-FF-60	1101000000000010111111111111111111111100000
2017	17-7358	PRJNA251692	SAMN09284419	SRS3359660	Affected herd	US	17-7358_CA_Dairy_17A	Mbovis-20			af	NC_002945.4	146.0MB	161.1MB	1,596,552	99.43%	84.0	239.1	13619	0	534		640013777777600	SB0145	68-0-5F-7F-FF-60	1101000000000010111111111111111111111100000
2017	17-12644	PRJNA251692	SAMN09284315	SRS3359672	Affected herd	US	17-12644_SD_Beef_17-D_0311	Mbovis-06	Mbovis-06A		af	NC_002945.4	213.9MB	230.1MB	2,242,239	99.51%	113.4	231.4	25458	59	535		640013777777600	SB0145	68-0-5F-7F-FF-60	1101000000000010111111111111111111111100000
2017	17-13044	PRJNA251692	SAMN09284335	SRS3359526	Fed	US	17-13044_MI_TB-635_RopingSteer	Mbovis-14	Mbovis-14B	Mbovis-14B3	af	NC_002945.4	189.9MB	205.6MB	1,998,469	99.63%	103.9	237.0	17767	1	677		666773677777600	SB0265	6D-5F-5E-7F-FF-60	1101101101111110111101111111111111111100000
2017	17-13052	PRJNA251692	SAMN09284336	SRS3359518	Fed	US	17-13052_MI_TB-635_RopingSteer	Mbovis-14	Mbovis-14B	Mbovis-14B3	af	NC_002945.4	223.3MB	238.7MB	2,179,944	99.66%	111.9	238.2	22547	1	679		666773677777600	SB0265	6D-5F-5E-7F-FF-60	1101101101111110111101111111111111111100000
2017	17-3279	PRJNA251692	SAMN09284392	SRS3359917	Affected herd	US	17-3279_MI_Lake_Beef_69_1HD	Mbovis-14	Mbovis-14B	Mbovis-14B3	af	NC_002945.4	216.4MB	219.7MB	2,051,931	99.63%	107.0	240.3	21549	1	674		666773677777600	SB0265	6D-5F-5E-7F-FF-60	1101101101111110111101111111111111111100000
2017	17-3281	PRJNA251692	SAMN09284393	SRS3359918	Affected herd	US	17-3281_MI_Lake_Beef_69_1AB	Mbovis-14	Mbovis-14B	Mbovis-14B3	af	NC_002945.4	162.8MB	175.3MB	1,576,852	99.58%	82.2	242.6	16947	1	678		666773677777600	SB0265	6D-5F-5E-7F-FF-60	1101101101111110111101111111111111111100000
2017	17-3558	PRJNA251692	SAMN09284394	SRS3359920	Affected herd	US	17-3558_SD_Beef_17-B	Mbovis-07	Mbovis-07B		af	NC_002945.4	278.7MB	299.5MB	2,902,720	99.51%	147.5	233.1	32956	1	538		676573777077600	SB0327	6F-57-5F-7E-3F-60	1101111101011110111111111110001111111100000
2017	17-10174	PRJNA251692	SAMN09284292	SRS3359712	Wildlife	US	17-10174_IN-Wildlife-Raccoon	Mbovis-14	Mbovis-14B	Mbovis-14B3	af	NC_002945.4	184.1MB	201.8MB	1,930,200	99.63%	99.4	234.4	18737	2	681		666773677777600	SB0265	6D-5F-5E-7F-FF-60	1101101101111110111101111111111111111100000
2018	18-0296	PRJNA251692	SAMN09284420	SRS3359529	Affected herd	US	18-0296_NM_Dairy_17A	Mbovis-06	Mbovis-06A		af	NC_002945.4	118.2MB	135.1MB	1,234,943	99.35%	62.1	232.5	9648	2	523		640013777777600	SB0145	68-0-5F-7F-FF-60	1101000000000010111111111111111111111100000
2018	18-0522	PRJNA251692	SAMN09284421	SRS3359528	Case	US	18-0522_SD_IA_Fed-Cow	Mbovis-06	Mbovis-06A		af	NC_002945.4	215.2MB	237.2MB	2,235,580	99.49%	115.3	237.7	22160	1	533		640013777777600	SB0145	68-0-5F-7F-FF-60	1101000000000010111111111111111111111100000
2018	18-1904	PRJNA251692	SAMN09288533	SRS3360095	Case	US	18-1904_SD_IA_Fed-Cow	Mbovis-06	Mbovis-06A		af	NC_002945.4	163.1MB	172.1MB	1,504,407	99.37%	78.2	241.2	15066	0	526	N/A	640013777777600	SB0145	68-0-5F-7F-FF-60	1101000000000010111111111111111111111100000
2018	18-1919	PRJNA251692	SAMN09288534	SRS3360096	Case	US	18-1919_SD_IA_Fed-Cow	Mbovis-06	Mbovis-06A		af	NC_002945.4	192.2MB	207.1MB	1,811,786	99.42%	90.4	239.9	25994	0	528	N/A	640013777777600	SB0145	68-0-5F-7F-FF-60	1101000000000010111111111111111111111100000
2018	18-1922	PRJNA251692	SAMN09288535	SRS3360099	Case	US	18-1922_SD_IA_Fed-Cow	Mbovis-06	Mbovis-06A		af	NC_002945.4	219.9MB	235.8MB	2,065,322	99.46%	106.0	240.4	24691	0	533	N/A	640013777777600	SB0145	68-0-5F-7F-FF-60	1101000000000010111111111111111111111100000
2018	18-1927	PRJNA251692	SAMN09288536	SRS3360097	Case	US	18-1927_SD_IA_Fed-Cow	Mbovis-06	Mbovis-06A		af	NC_002945.4	169.6MB	179.4MB	1,559,801	99.40%	81.4	242.4	14231	0	533	N/A	640013777777600	SB0145	68-0-5F-7F-FF-60	1101000000000010111111111111111111111100000
2018	18-1932	PRJNA251692	SAMN09288538	SRS3360098	Case	US	18-1932_SD_IA_Fed-Cow	Mbovis-06	Mbovis-06A		af	NC_002945.4	168.6MB	178.5MB	1,545,847	99.36%	79.2	241.7	16036	0	534	N/A	640013777777600	SB0145	68-0-5F-7F-FF-60	1101000000000010111111111111111111111100000
2018	18-0732	PRJNA251692	SAMN09284422	SRS3359828	Affected herd	US	18-0732_MI_Otta_RopingSteer	Mbovis-14	Mbovis-14B	Mbovis-14B3	af	NC_002945.4	278.0MB	311.3MB	2,848,579	99.69%	144.8	234.9	41396	87	684		666773677777600	SB0265	6D-5F-5E-7F-FF-60	1101101101111110111101111111111111111100000
2018	18-0905	PRJNA251692	SAMN09284423	SRS3359830	Affected herd	US	18-0905_MI_Kala_Roping_72	Mbovis-14	Mbovis-14B	Mbovis-14B3	af	NC_002945.4	240.4MB	270.7MB	2,396,466	99.64%	124.7	240.5	30151	103	677		666773677777600	SB0265	6D-5F-5E-7F-FF-60	1101101101111110111101111111111111111100000
2018	18-0910	PRJNA251692	SAMN09284424	SRS3359827	Affected herd	US	18-0910_MI_Kala_Roping_72	Mbovis-14	Mbovis-14B	Mbovis-14B3	af	NC_002945.4	228.6MB	251.6MB	2,266,735	99.67%	117.5	238.8	29818	49	684		666773677777600	SB0265	6D-5F-5E-7F-FF-60	1101101101111110111101111111111111111100000
2018	18-0914	PRJNA251692	SAMN09284425	SRS3359826	Affected herd	US	18-0914_MI_Kala_Roping_72	Mbovis-14	Mbovis-14B	Mbovis-14B3	af	NC_002945.4	205.7MB	212.3MB	2,099,587	99.63%	111.9	238.8	19243	3	692		666773677777600	SB0265	6D-5F-5E-7F-FF-60	1101101101111110111101111111111111111100000
2018	18-1930	PRJNA251692	SAMN09288537	SRS3360100	Case	US	18-1930_SD_IA_Fed-Cow	Mbovis-06	Mbovis-06A		af	NC_002945.4	181.3MB	195.6MB	1,693,539	99.40%	87.5	242.3	19206	0	534	N/A	640013777777600	SB0145	68-0-5F-7F-FF-60	1101000000000010111111111111111111111100000
	NVSL-AN5	PRJNA251692	SAMN04448491	SRS1269843	AN5	US	NVSL-AN5	Mbovis-19			af	NC_002945.4	76.1MB	87.7MB	772,424	99.28%	38.9	241.8	7432	0	485		656473737777600	SB0268	6B-53-5F-3F-FF-60	1101011101001110111110111111111111111100000
	NVSL-BCG-Contol	PRJNA251692	SAMN06847294	SRS2152562	BCG	US	NVSL-BCG-Contol	Mbovis-21	Mbovis-21A	Mbovis-21ABCG	af	NC_002945.4	176.7MB	193.5MB	1,852,603	98.82%	96.5	238.6	19740	2	799		676773777777600	SB0120	6F-5F-5F-7F-FF-60	1101111101111110111111111111111111111100000
1991	91-4509	PRJNA251692	SAMN09284438	SRS3359962	Clinical	US	91-4509_PA_Zoo_Park_91-A	Mbovis-08			af	NC_002945.4	259.3MB	278.5MB	2,819,061	99.42%	141.6	228.2	35063	1	695		600673777777600	SB1069	60-1B-5F-7F-FF-60	1100000001101110111111111111111111111100000
1999	99-0380	PRJNA251692	SAMN03300860	SRS838230	Affected herd	US	99-0380_TX_Dairy_90-A	Mbovis-13	Mbovis-13A	Mbovis-13A2	af	NC_002945.4	396.6MB	474.8MB	4,469,609	99.13%	226.7	235.5	102744	55	634		676773677777600	SB0121	6F-5F-5E-7F-FF-60	1101111101111110111101111111111111111100000
	af2122	PRJEB15187	SAMEA18127168	ERS1462284	af2122	Reference	af2122				af	NC_002945.4	228.0MB	259.5MB	2,430,893	99.85%	123.0	235.5	37037	0	0		664073777777600	SB0140	6D-3-5F-7F-FF-60	1101101000001110111111111111111111111100000
