# Supplementary material for: Whole Genome Sequencing of Mycobacterium bovis Isolated From Livestock in the United States, 1989–2018
Source: Front Vet Sci. 2018 Oct 30;5:253. doi: 10.3389/fvets.2018.00253 (PMC6219248; doi:10.3389/fvets.2018.00253)
Supplement: Supplementary file 3 [file Data_Sheet_2.xlsx]

## Sheet: Sheet1
Supplemental file 2. Group 7B single nucleotide polymorphism table.1
1bTB-affected herds and domestic breeding cattle cases are in red text, unknown origin fed cattle in blue text, Mexico origin fed cattle in green, and cattle residing in Mexico in black. The general naming convention consists of two numeric digits for the calendar year, a four digit unique isolate reference number, then a geographic location alphabetic code indicating the USA or Mexico state of o…
reference_pos	NC_002945.4-295519	NC_002945.4-3706322	NC_002945.4-1999573	NC_002945.4-2764666	NC_002945.4-2794651	NC_002945.4-3509937	NC_002945.4-1338773	NC_002945.4-1829805	NC_002945.4-2838506	NC_002945.4-3779730	NC_002945.4-4298750	NC_002945.4-859925	NC_002945.4-1093635	NC_002945.4-143855	NC_002945.4-1675203	NC_002945.4-2197365	NC_002945.4-2307158	NC_002945.4-2530292	NC_002945.4-2645587	NC_002945.4-2794437	NC_002945.4-2898125	NC_002945.4-3189569	NC_002945.4-3315232	NC_002945.4-3375447	NC_002945.4-3506454	NC_002945.4-3750895	NC_002945.4-3856	NC_002945.4-390927	NC_002945.4-4116189	NC_002945.4-4141293	NC_002945.4-496535	NC_002945.4-831478	NC_002945.4-861965	NC_002945.4-2693204	NC_002945.4-3707146	NC_002945.4-1101232	NC_002945.4-1435800	NC_002945.4-1616199	NC_002945.4-1635628	NC_002945.4-1678625	NC_002945.4-1907330	NC_002945.4-2224416	NC_002945.4-2332655	NC_002945.4-2406435	NC_002945.4-2536227	NC_002945.4-3001594	NC_002945.4-3173205	NC_002945.4-3193525	NC_002945.4-3420958
reference_call	T	G	G	C	T	G	G	T	A	G	C	T	G	T	G	C	G	G	G	G	G	G	T	G	C	C	C	C	G	C	T	G	G	G	C	T	C	A	C	C	T	G	A	C	C	G	A	T	T
97-2128_UNK_CA_Fed	C	A	A	T	C	A	A	C	C	A	G	C	-	C	A	A	A	A	A	A	A	A	C	A	T	T	T	A	A	T	G	A	T	G	C	T	C	A	C	C	T	G	A	C	C	G	A	T	T
12-5216_NL_TX_Fed	C	A	A	T	C	A	A	C	C	A	G	C	G	T	G	C	G	G	G	G	G	G	T	G	C	C	C	C	G	C	T	G	G	-	G	C	T	G	T	T	C	C	C	G	G	A	G	C	C
12-2164_NL_TX_Fed	C	A	A	T	C	A	A	C	C	A	G	C	G	T	G	C	G	G	G	G	G	G	T	G	C	C	C	C	G	C	T	G	G	-	G	C	T	G	T	T	C	C	C	G	G	A	G	C	C
12-2163_MEX_TX_Fed	C	A	A	T	C	A	A	C	C	A	G	C	G	T	G	C	G	G	G	G	G	G	T	G	C	C	C	C	G	C	T	G	G	-	G	C	T	G	T	T	C	C	C	G	G	A	G	C	C
95-2898_UNK_TX_Cattle	C	A	A	T	C	A	G	T	A	G	C	T	G	T	G	C	G	G	G	G	G	G	T	G	C	C	C	C	G	C	T	G	G	G	C	T	C	A	C	C	T	G	A	C	C	G	A	T	T
91-4521_UNK_ID_Fed	C	A	G	C	T	G	G	T	A	G	C	T	G	T	G	C	G	G	G	G	G	G	T	G	C	C	C	C	G	C	T	G	G	G	C	T	C	A	C	C	T	G	A	C	C	G	A	T	T
12-7404_UNK_TX_Fed	C	A	G	C	T	G	G	T	A	G	C	T	G	T	G	C	G	G	G	G	G	G	T	G	C	C	C	C	G	C	T	G	G	G	C	T	C	A	C	C	T	G	A	C	C	G	A	T	T
07-7259_NL_NL_Dairy	C	A	G	C	T	G	G	T	A	G	C	T	G	T	G	C	G	G	G	G	G	G	T	G	C	C	C	C	G	C	T	G	G	G	C	T	C	A	C	C	T	G	A	C	C	G	A	T	T
07-5844_MEX_OK_Fed	C	A	G	C	T	G	G	T	A	G	C	T	G	T	G	C	G	G	G	G	G	G	T	G	C	C	C	C	G	C	T	G	G	G	C	T	C	A	C	C	T	G	A	C	C	G	A	T	T
07-1682_NL_TX_Fed	C	A	G	C	T	G	G	T	A	G	C	T	G	T	G	C	G	G	G	G	G	G	T	G	C	C	C	C	G	C	T	G	G	G	C	T	C	A	C	C	T	G	A	C	C	G	A	T	T
09-0213FM_MEX_JAL_Dairy	C	A	G	C	T	G	G	T	A	G	C	T	G	T	G	C	G	G	G	G	G	G	T	G	C	C	C	C	G	C	T	G	G	G	C	T	C	A	C	C	T	G	A	C	C	G	A	T	T
09-0305FM_MEX_Edo_Mex_Cattle	C	A	G	C	T	G	G	T	A	G	C	T	G	T	G	C	G	G	G	G	G	G	T	G	C	C	C	C	G	C	T	G	G	G	C	T	C	A	C	C	T	G	A	C	C	G	A	T	T
10-0296FM_MEX_Edo_Mex_Cattle	C	A	G	C	T	G	G	T	A	G	C	T	G	T	G	C	G	G	G	G	G	G	T	G	C	C	C	C	G	C	T	G	G	G	C	T	C	A	C	C	T	G	A	C	C	G	A	T	T
01-2757_DUS_CO_Fed	C	A	G	C	T	G	G	T	A	G	C	T	G	T	G	C	G	G	G	G	G	G	T	G	C	C	C	C	G	C	T	G	G	G	C	T	C	A	C	C	T	G	A	C	C	G	A	T	T
11-8257_MEX_TX_Fed	C	A	G	C	T	G	G	T	A	G	C	T	G	T	G	C	G	G	G	G	G	G	T	G	C	C	C	C	G	C	T	G	G	G	C	T	C	A	C	C	T	G	A	C	C	G	A	T	T
92-5113_UNK_AZ_Fed	C	A	G	C	T	G	G	T	A	G	C	T	G	T	G	C	G	G	G	G	G	G	T	G	C	C	C	C	G	C	T	G	G	G	C	T	C	A	C	C	T	G	A	C	C	G	A	T	T
09-0278FM_MEX_JAL_Cattle	C	A	G	C	T	G	G	T	A	G	C	T	G	T	G	C	G	G	G	G	G	G	T	G	C	C	C	C	G	C	T	G	G	G	C	T	C	A	C	C	T	G	A	C	C	G	A	T	T
97-2171_MEX_Cattle	C	A	G	C	T	G	G	T	A	G	C	T	G	T	G	C	G	G	G	G	G	G	T	G	C	C	C	C	G	C	T	G	G	G	C	T	C	A	C	C	T	G	A	C	C	G	A	T	T
97-2410_MEX_Cattle	C	A	G	C	T	G	G	T	A	G	C	T	G	T	G	C	G	G	G	G	G	G	T	G	C	C	C	C	G	C	T	G	G	G	C	T	C	A	C	C	T	G	A	C	C	G	A	T	T
09-0418FM_MEX_EdoMex_Dairy	C	A	G	C	T	G	G	T	A	G	C	T	G	T	G	C	G	G	G	G	G	G	T	G	C	C	C	C	G	C	T	G	G	G	C	T	C	A	C	C	T	G	A	C	C	G	A	T	T
09-0307FM_MEX_Edo_Mex_Cattle	C	A	G	C	T	G	G	T	A	G	C	T	G	T	G	C	G	G	G	G	G	G	T	G	C	C	C	C	G	C	T	G	G	G	C	T	C	A	C	C	T	G	A	C	C	G	A	T	T
01-2567_DUS_MO_Fed	C	A	G	C	T	G	G	T	A	G	C	T	G	T	G	C	G	G	G	G	G	G	T	G	C	C	C	C	G	C	T	G	G	G	C	T	C	A	C	C	T	G	A	C	C	G	A	T	T
97-1541_MEX_Cattle	-	A	G	C	T	G	G	T	A	G	C	T	G	T	G	C	G	G	G	G	G	G	T	G	C	C	C	C	G	C	T	G	G	G	C	T	C	A	C	C	T	G	A	C	C	G	A	T	T
10-0871FM_MEX_HGO_Dairy	C	A	G	C	T	G	G	T	A	G	C	T	G	T	G	C	G	G	G	G	G	G	T	G	C	C	C	C	G	C	T	G	G	G	C	T	C	A	C	C	T	G	A	C	C	G	A	T	T
10-0388FM_MEX_HGO_Dairy	C	A	G	C	T	G	G	T	A	G	C	T	G	T	G	C	G	G	G	G	G	G	T	G	C	C	C	C	G	C	T	G	G	G	C	T	C	A	C	C	T	G	A	C	C	G	A	T	T
09-0552FM_MEX_HGO_Dairy	C	A	G	C	T	G	G	T	A	G	C	T	G	T	G	C	G	G	G	G	G	G	T	G	C	C	C	C	G	C	T	G	G	G	C	T	C	A	C	C	T	G	A	C	C	G	A	T	T
18-1008_TAM_TX_Fed	C	A	G	C	T	G	G	T	A	G	C	T	G	T	G	C	G	G	G	G	G	G	T	G	C	C	C	C	G	C	T	G	G	G	C	T	C	A	C	C	T	G	A	C	C	G	A	T	T
96-2422_UNK_CO_Fed	C	A	G	C	T	G	G	T	A	G	C	T	G	T	G	C	G	G	G	G	G	G	T	G	C	C	C	C	G	C	T	G	G	G	C	T	C	A	C	C	T	G	A	C	C	G	A	T	T
13-0926_VEC_TX_Fed	C	A	G	C	T	G	G	T	A	G	C	T	G	T	G	C	G	G	G	G	G	G	T	G	C	C	C	C	G	C	T	G	G	G	C	T	C	A	C	C	T	G	A	C	C	G	A	T	T
97-1851_UNK_TX_Fed	C	A	G	C	T	G	G	T	A	G	C	T	G	T	G	C	G	G	G	G	G	G	T	G	C	C	C	C	G	C	T	G	G	G	C	T	C	A	C	C	T	G	A	C	C	G	A	T	T
01-3302_DUN_TX_Fed	C	A	G	C	T	G	G	T	A	G	C	T	G	T	G	C	G	G	G	G	G	G	T	G	C	C	C	C	G	C	T	G	G	G	C	T	C	A	C	C	T	G	A	C	C	G	A	T	T
99-0753_UNK_TX_Fed	C	A	G	C	T	G	G	T	A	G	C	T	A	T	G	C	G	G	G	G	G	G	T	G	C	C	C	C	G	C	T	G	G	G	C	T	C	A	C	C	T	G	A	C	C	G	A	T	T
10-7916_CO_Dairy_10-A	C	A	G	C	T	G	G	T	A	G	C	T	G	T	G	C	G	G	G	G	G	G	T	G	C	C	C	C	G	C	T	G	G	G	C	T	C	A	C	C	T	G	A	C	C	G	A	T	T
10-6807_CO_Dairy_10-A	C	A	G	C	T	G	G	T	A	G	C	T	G	T	G	C	G	G	G	G	G	G	T	G	C	C	C	C	G	C	T	G	G	G	C	T	C	A	C	C	T	G	A	C	C	G	A	T	T
11-0187_CO_Beef_10-B	C	A	G	C	T	G	G	T	A	G	C	T	G	T	G	C	G	G	G	G	G	G	T	G	C	C	C	C	G	C	T	G	G	G	C	T	C	A	C	C	T	G	A	C	C	G	A	T	T
10-7911_CO_Dairy_10-A	C	A	G	C	T	G	G	T	A	G	C	T	G	T	G	C	G	G	G	G	G	G	T	G	C	C	C	C	G	C	T	G	G	G	C	T	C	A	C	C	T	G	A	C	C	G	A	T	T
10-5035_CO_Dairy_10-A	C	A	G	C	T	G	G	T	A	G	C	T	G	T	G	C	G	G	G	G	G	G	T	G	C	C	C	C	G	C	T	G	G	G	C	T	C	A	C	C	T	G	A	C	C	G	A	T	T
10-9487_CO_Beef_10-C	C	A	G	C	T	G	G	T	A	G	C	T	G	T	G	C	G	G	G	G	G	G	T	G	C	C	C	C	G	C	T	G	G	G	C	T	C	A	C	C	T	G	A	C	C	G	A	T	T
10-9486_CO_Beef_10-C	C	A	G	C	T	G	G	T	A	G	C	T	G	T	G	C	G	G	G	G	G	G	T	G	C	C	C	C	G	C	T	G	G	G	C	T	C	A	C	C	T	G	A	C	C	G	A	T	T
10-8952_CO_Dairy_10-A	C	A	G	C	T	G	G	T	A	G	C	T	G	T	G	C	G	G	G	G	G	G	T	G	C	C	C	C	G	C	T	G	G	G	C	T	C	A	C	C	T	G	A	C	C	G	A	T	T
11-0787_CO_Dairy_10-B	C	A	G	C	T	G	G	T	A	G	C	T	G	T	G	C	G	G	G	G	G	G	T	G	C	C	C	C	G	C	T	G	G	G	C	T	C	A	C	C	T	G	A	C	C	G	A	T	T
11-0719_CO_Beef_10-D	C	A	G	C	T	G	G	T	A	G	C	T	G	T	G	C	G	G	G	G	G	G	T	G	C	C	C	C	G	C	T	G	G	G	C	T	C	A	C	C	T	G	A	C	C	G	A	T	T
11-1673_CO_Dairy_10-B	C	A	G	C	T	G	G	T	A	G	C	T	G	T	G	C	G	G	G	G	G	G	T	G	C	C	C	C	G	C	T	G	G	G	C	T	C	A	C	C	T	G	A	C	C	G	A	T	T
11-0766_CO_Dairy_10-B	C	A	G	C	T	G	G	T	A	G	C	T	G	T	G	C	G	G	G	G	G	G	T	G	C	C	C	C	G	C	T	G	G	G	C	T	C	A	C	C	T	G	A	C	C	G	A	T	T
06-1916_NL_TX_Fed	C	A	G	C	T	G	G	T	A	G	C	T	G	T	G	C	G	G	G	G	G	G	T	G	C	C	C	C	G	C	T	G	G	G	C	T	C	A	C	C	T	G	A	C	C	G	A	T	T
95-3029_UNK_TX_Fed	C	A	G	C	T	G	G	T	A	G	C	T	G	T	G	C	G	G	G	G	G	G	T	G	C	C	C	C	G	C	T	G	G	G	C	T	C	A	C	C	T	G	A	C	C	G	A	T	T
96-2866_UNK_TX_Fed	C	A	G	C	T	G	G	T	A	G	C	T	G	T	G	C	G	G	G	G	G	G	T	G	C	C	C	C	G	C	T	G	G	G	C	T	C	A	C	C	T	G	A	C	C	G	A	T	T
07-5817_MEX_TX_Fed	C	A	G	C	T	G	G	T	A	G	C	T	G	T	G	C	G	G	G	G	G	G	T	G	C	C	C	C	G	C	T	G	G	G	C	T	C	A	C	C	T	G	A	C	C	G	A	T	T
08-3549_UNK_KS_Fed	C	A	G	C	T	G	G	T	A	G	C	T	G	T	G	C	G	G	G	G	G	G	T	G	C	C	C	C	G	C	T	G	G	G	C	T	C	A	C	C	T	G	A	C	C	G	A	T	T
07-11952_KS_Beef_07-A	C	A	G	C	T	G	G	T	A	G	C	T	G	T	G	C	G	G	G	G	G	G	T	G	C	C	C	C	G	C	T	G	G	G	C	T	C	A	C	C	T	G	A	C	C	G	A	T	T
07-7940_OK_Beef_07-A	C	A	G	C	T	G	G	T	A	G	C	T	G	T	G	C	G	G	G	G	G	G	T	G	C	C	C	C	G	C	T	G	G	G	C	T	C	A	C	C	T	G	A	C	C	G	A	T	T
07-1437_OK_Beef_07-A	C	A	G	C	T	G	G	T	A	G	C	T	G	T	G	C	G	G	G	G	G	G	T	G	C	C	C	C	G	C	T	G	G	G	C	T	C	A	C	C	T	G	A	C	C	G	A	T	T
04-1688_NM_TB-635_Untraceable	C	A	G	C	T	G	G	T	A	G	C	T	G	T	G	C	G	G	G	G	G	G	T	G	C	C	C	C	G	C	T	G	G	G	C	T	C	A	C	C	T	G	A	C	C	G	A	T	T
95-1734_UNK_TX_Cattle	C	A	G	C	T	G	G	T	A	G	C	T	G	T	G	C	G	G	G	G	G	G	T	G	C	C	C	C	G	C	T	G	G	G	C	T	C	A	C	C	T	G	A	C	C	G	A	T	T
07-4628_COA_TX_Fed	C	A	G	C	T	G	G	T	A	G	C	T	G	T	G	C	G	G	G	G	G	G	T	G	C	C	C	C	G	C	T	G	G	G	C	T	C	A	C	C	T	G	A	C	C	G	A	T	T
95-2911_UNK_TX_Cattle	C	A	G	C	T	G	G	T	A	G	C	T	G	T	G	C	G	G	G	G	G	G	T	G	C	C	C	C	G	C	T	G	G	G	C	T	C	A	C	C	T	G	A	C	C	G	A	T	T
95-2914_UNK_TX_Cattle	C	A	G	C	T	G	G	T	A	G	C	T	G	T	G	C	G	G	G	G	G	G	T	G	C	C	C	C	G	C	T	G	G	G	C	T	C	A	C	C	T	G	A	C	C	G	A	T	T
99-0272_UNK_TX_Fed	C	A	G	C	T	G	G	T	A	G	C	T	G	T	G	C	G	G	G	G	G	G	T	G	C	C	C	C	G	C	T	G	G	G	C	T	C	A	C	C	T	G	A	C	C	G	A	T	T
99-4149_UNK_TX_Fed	C	A	G	C	T	G	G	T	A	G	C	T	G	T	G	C	G	G	G	G	G	G	T	G	C	C	C	C	G	C	T	G	G	G	C	T	C	A	C	C	T	G	A	C	C	G	A	T	T
92-3342_UNK_TX_Fed	C	A	G	C	T	G	G	T	A	G	C	T	G	T	G	C	G	G	G	G	G	G	T	G	C	C	C	C	G	C	T	G	G	G	C	T	C	A	C	C	T	G	A	C	C	G	A	T	T
10-6201_MEX_TX_Fed	C	A	G	C	T	G	G	T	A	G	C	T	G	T	G	C	G	G	G	G	G	G	T	G	C	C	C	C	G	C	T	G	G	G	C	T	C	A	C	C	T	G	A	C	C	G	A	T	T
03-3568_DUN_KS_Fed	C	A	G	C	T	G	G	T	A	G	C	T	G	T	G	C	G	G	G	G	G	G	T	G	C	C	C	C	G	C	T	G	G	G	C	T	C	A	C	C	T	G	A	C	C	G	A	T	T
05-2851_NE_Beef_Cow	C	A	G	C	T	G	G	T	A	G	C	T	G	T	G	C	G	G	G	G	G	G	T	G	C	C	C	C	G	C	T	G	G	G	C	T	C	A	C	C	T	G	A	C	C	G	A	T	T
97-3476_UNK_TX_Fed	C	A	G	C	T	G	G	T	A	G	C	T	G	T	G	C	G	G	G	G	G	G	T	G	C	C	C	C	G	C	T	G	G	G	C	T	C	A	C	C	T	G	A	C	C	G	A	T	T
08-8902_COA_TX_Fed	C	A	G	C	T	G	G	T	A	G	C	T	G	T	G	C	G	G	G	G	G	G	T	G	C	C	C	C	G	C	T	G	G	G	C	T	C	A	C	C	T	G	A	C	C	G	A	T	T
12-8178_NL_TX_Fed	C	A	G	C	T	G	G	T	A	G	C	T	G	T	G	C	G	G	G	G	G	G	T	G	C	C	C	C	G	C	T	G	G	G	C	T	C	A	C	C	T	G	A	C	C	G	A	T	T
96-3037_UNK_TX_Fed	C	A	G	C	T	G	G	T	A	G	C	T	G	T	G	C	G	G	G	G	G	G	T	G	C	C	C	C	G	C	T	G	G	G	C	T	C	A	C	C	T	G	A	C	C	G	A	T	T
97-2300_MEX_Cattle	C	A	G	C	T	G	G	T	A	G	C	T	G	T	G	C	G	G	G	G	G	G	T	G	C	C	C	C	G	C	T	G	G	G	C	T	C	A	C	C	T	G	A	C	C	G	A	T	T
01-6168_CHI_KS_Fed	C	A	G	C	T	G	G	T	A	G	C	T	G	T	G	C	G	G	G	G	G	G	T	G	C	C	C	C	G	C	T	G	G	G	C	T	C	A	C	C	T	G	A	C	C	G	A	T	T
02-5898_DUN_TX_Fed	C	A	G	C	T	G	G	T	A	G	C	T	G	T	G	C	G	G	G	G	G	G	T	G	C	C	C	C	G	C	T	G	G	G	C	T	C	A	C	C	T	G	A	C	C	G	A	T	T
04-2177_NL_TX_Fed	C	A	G	C	T	G	G	T	A	G	C	T	G	T	G	C	G	G	G	G	G	G	T	G	C	C	C	C	G	C	T	G	G	G	C	T	C	A	C	C	T	G	A	C	C	G	A	T	T
17-1949_NE_SD-Index-Beef-17A	C	A	G	C	T	G	G	T	A	G	C	T	G	T	G	C	G	G	G	G	G	G	T	G	C	C	C	C	G	C	T	G	G	G	C	T	C	A	C	C	T	G	A	C	C	G	A	T	T
17-3194_SD_Beef_17-A	C	A	G	C	T	G	G	T	A	G	C	T	G	T	G	C	G	G	G	G	G	G	T	G	C	C	C	C	G	C	T	G	G	G	C	T	C	A	C	C	T	G	A	C	C	G	A	T	T
17-1449_NE_SD-Index-Beef-17A	C	A	G	C	T	G	G	T	A	G	C	T	G	T	G	C	G	G	G	G	G	G	T	G	C	C	C	C	G	C	T	G	G	G	C	T	C	A	C	C	T	G	A	C	C	G	A	T	T
17-3209_SD_Beef_17-A	C	A	G	C	T	G	G	T	A	G	C	T	G	T	G	C	G	G	G	G	G	G	T	G	C	C	C	C	G	C	T	G	G	G	C	T	C	A	C	C	T	G	A	C	C	G	A	T	T
17-2695_SD_Beef_17-A	C	A	G	C	T	G	G	T	A	G	C	T	G	T	G	C	G	G	G	G	G	G	T	G	C	C	C	C	G	C	T	G	G	G	C	T	C	A	C	C	T	G	A	C	C	G	A	T	T
17-3100_SD_Beef_17-A	C	A	G	C	T	G	G	T	A	G	C	T	G	T	G	C	G	G	G	G	G	G	T	G	C	C	C	C	G	C	T	G	G	G	C	T	C	A	C	C	T	G	A	C	C	G	A	T	T
17-3203_SD_Beef_17-A	C	A	G	C	T	G	G	T	A	G	C	T	G	T	G	C	G	G	G	G	G	G	T	G	C	C	C	C	G	C	T	G	G	G	C	T	C	A	C	C	T	G	A	C	C	G	A	T	T
17-3095_SD_Beef_17-A	C	A	G	C	T	G	G	T	A	G	C	T	G	T	G	C	G	G	G	G	G	G	T	G	C	C	C	C	G	C	T	G	G	G	C	T	C	A	C	C	T	G	A	C	C	G	A	T	T
17-3015_SD_Beef_17-A	C	A	G	C	T	G	G	T	A	G	C	T	G	T	G	C	G	G	G	G	G	G	T	G	C	C	C	C	G	C	T	G	G	G	C	T	C	A	C	C	T	G	A	C	C	G	A	T	T
17-4120_SD_Beef_17-C-1AB	C	A	G	C	T	G	G	T	A	G	C	T	G	T	G	C	G	G	G	G	G	G	T	G	C	C	C	C	G	C	T	G	G	G	C	T	C	A	C	C	T	G	A	C	C	G	A	T	T
17-4119_SD_Beef_17-C-1THX	C	A	G	C	T	G	G	T	A	G	C	T	G	T	G	C	G	G	G	G	G	G	T	G	C	C	C	C	G	C	T	G	G	G	C	T	C	A	C	C	T	G	A	C	C	G	A	T	T
17-3101_SD_Beef_17-A	C	A	G	C	T	G	G	T	A	G	C	T	G	T	G	C	G	G	G	G	G	G	T	G	C	C	C	C	G	C	T	G	G	G	C	T	C	A	C	C	T	G	A	C	C	G	A	T	T
17-3208_SD_Beef_17-A	C	A	G	C	T	G	G	T	A	G	C	T	G	T	G	C	G	G	G	G	G	G	T	G	C	C	C	C	G	C	T	G	G	G	C	T	C	A	C	C	T	G	A	C	C	G	A	T	T
17-3206_SD_Beef_17-A	C	A	G	C	T	G	G	T	A	G	C	T	G	T	G	C	G	G	G	G	G	G	T	G	C	C	C	C	G	C	T	G	G	G	C	T	C	A	C	C	T	G	A	C	C	G	A	T	T
17-3985_SD_Beef_17-A	C	A	G	C	T	G	G	T	A	G	C	T	G	T	G	C	G	G	G	G	G	G	T	G	C	C	C	C	G	C	T	G	G	G	C	T	C	A	C	C	T	G	A	C	C	G	A	T	T
17-3010_SD_Beef_17-A	C	A	G	C	T	G	G	T	A	G	C	T	G	T	G	C	G	G	G	G	G	G	T	G	C	C	C	C	G	C	T	G	G	G	C	T	C	A	C	C	T	G	A	C	C	G	A	T	T
17-3205_SD_Beef_17-A	C	A	G	C	T	G	G	T	A	G	C	T	G	T	G	C	G	G	G	G	G	G	T	G	C	C	C	C	G	C	T	G	G	G	C	T	C	A	C	C	T	G	A	C	C	G	A	T	T
17-3009_SD_Beef_17-A	C	A	G	C	T	G	G	T	A	G	C	T	G	T	G	C	G	G	G	G	G	G	T	G	C	C	C	C	G	C	T	G	G	G	C	T	C	A	C	C	T	G	A	C	C	G	A	T	T
17-2697_SD_Beef_17-A	C	A	G	C	T	G	G	T	A	G	C	T	G	T	G	C	G	G	G	G	G	G	T	G	C	C	C	C	G	C	T	G	G	G	C	T	C	A	C	C	T	G	A	C	C	G	A	T	T
17-2686_SD_Beef_17-A	C	A	G	C	T	G	G	T	A	G	C	T	G	T	G	C	G	G	G	G	G	G	T	G	C	C	C	C	G	C	T	G	G	G	C	T	C	A	C	C	T	G	A	C	C	G	A	T	T
17-3202_SD_Beef_17-A	C	A	G	C	T	G	G	T	A	G	C	T	G	T	G	C	G	G	G	G	G	G	T	G	C	C	C	C	G	C	T	G	G	G	C	T	C	A	C	C	T	G	A	C	C	G	A	T	T
17-3013_SD_Beef_17-A	C	A	G	C	T	G	G	T	A	G	C	T	G	T	G	C	G	G	G	G	G	G	T	G	C	C	C	C	G	C	T	G	G	G	C	T	C	A	C	C	T	G	A	C	C	G	A	T	T
17-3099_SD_Beef_17-A	C	A	G	C	T	G	G	T	A	G	C	T	G	T	G	C	G	G	G	G	G	G	T	G	C	C	C	C	G	C	T	G	G	G	C	T	C	A	C	C	T	G	A	C	C	G	A	T	T
17-2699_SD_Beef_17-A	C	A	G	C	T	G	G	T	A	G	C	T	G	T	G	C	G	G	G	G	G	G	T	G	C	C	C	C	G	C	T	G	G	G	C	T	C	A	C	C	T	G	A	C	C	G	A	T	T
17-3014_SD_Beef_17-A	C	A	G	C	T	G	G	T	A	G	C	T	G	T	G	C	G	G	G	G	G	G	T	G	C	C	C	C	G	C	T	G	G	G	C	T	C	A	C	C	T	G	A	C	C	G	A	T	T
17-1955_NE_SD-Index-Beef-17A	C	A	G	C	T	G	G	T	A	G	C	T	G	T	G	C	G	G	G	G	G	G	T	G	C	C	C	C	G	C	T	G	G	G	C	T	C	A	C	C	T	G	A	C	C	G	A	T	T
17-3196_SD_Beef_17-A	C	A	G	C	T	G	G	T	A	G	C	T	G	T	G	C	G	G	G	G	G	G	T	G	C	C	C	C	G	C	T	G	G	G	C	T	C	A	C	C	T	G	A	C	C	G	A	T	T
17-2684_SD_Beef_17-A_4THX-B	C	A	G	C	T	G	G	T	A	G	C	T	G	T	G	C	G	G	G	G	G	G	T	G	C	C	C	C	G	C	T	G	G	G	C	T	C	A	C	C	T	G	A	C	C	G	A	T	T
17-2701_SD_Beef_17-A	C	A	G	C	T	G	G	T	A	G	C	T	G	T	G	C	G	G	G	G	G	G	T	G	C	C	C	C	G	C	T	G	G	G	C	T	C	A	C	C	T	G	A	C	C	G	A	T	T
17-3558_SD_Beef_17-B	C	A	G	C	T	G	G	T	A	G	C	T	G	T	G	C	G	G	G	G	G	G	T	G	C	C	C	C	G	C	T	G	G	G	C	T	C	A	C	C	T	G	A	C	C	G	A	T	T
17-2683_SD_Beef_17-A_4HD-AB	C	A	G	C	T	G	G	T	A	G	C	T	G	T	G	C	G	G	G	G	G	G	T	G	C	C	C	C	G	C	T	G	G	G	C	T	C	A	C	C	T	G	A	C	C	G	A	T	T
17-3098_SD_Beef_17-A	C	A	G	C	T	G	G	T	A	G	C	T	G	T	G	C	G	G	G	G	G	G	T	G	C	C	C	C	G	C	T	G	G	G	C	T	C	A	C	C	T	G	A	C	C	G	A	T	T
17-3207_SD_Beef_17-A	C	A	G	C	T	G	G	T	A	G	C	T	G	T	G	C	G	G	G	G	G	G	T	G	C	C	C	C	G	C	T	G	G	G	C	T	C	A	C	C	T	G	A	C	C	G	A	T	T
97-2181_MEX_Cattle	C	A	G	C	T	G	G	T	A	G	C	T	G	T	G	C	G	G	G	G	G	G	T	G	C	C	C	C	G	C	T	G	G	G	C	T	C	A	C	C	T	G	A	C	C	G	A	T	T
04-7366_AGS_TX_Fed	C	-	G	C	T	G	G	T	A	G	C	T	G	T	G	C	G	G	G	G	G	G	T	G	C	C	C	C	G	C	T	G	G	G	-	T	C	A	C	C	T	G	A	C	C	G	A	T	T
16-0922_Mexicali_Cattle-TB36	C	A	G	C	T	G	G	T	A	G	C	T	G	T	G	C	G	G	G	G	G	G	T	G	C	C	C	C	G	C	T	G	G	A	C	T	C	A	C	C	T	G	A	C	C	G	A	T	T
16-0923_Mexicali_Cattle-TB37	C	A	G	C	T	G	G	T	A	G	C	T	G	T	G	C	G	G	G	G	G	G	T	G	C	C	C	C	G	C	T	G	G	A	C	T	C	A	C	C	T	G	A	C	C	G	A	T	T
11-9307_DUS_TX_Fed	C	A	G	C	T	G	G	T	A	G	C	T	G	T	G	C	G	G	G	G	G	G	T	G	C	C	C	C	G	C	T	G	G	G	C	T	C	A	C	C	T	G	A	C	C	G	A	T	T
04-5090_AGS_TX_Fed	C	A	G	C	T	G	G	T	A	G	C	T	G	T	G	C	G	G	G	G	G	G	T	G	C	C	C	C	G	C	T	G	G	G	C	T	C	A	C	C	T	G	A	C	C	G	A	T	T
map-quality	59	59	60	60	60	60	60	60	59	60	60	60	60	60	60	60	60	60	60	60	60	60	60	60	60	60	60	60	60	60	60	60	60	60	60	60	60	59	51	60	60	60	60	60	60	60	60	59	59
annotations	PROBABLE CONSERVED INTEGRAL MEMBRANE PROTEIN, gene: none list, locus_tag: BQ2027_MB0252	PPE FAMILY PROTEIN [FIRST PART], gene: PPE55a, locus_tag: BQ2027_MB3380C	hypothetical protein, gene: none list, locus_tag: BQ2027_MB1799	PROBABLE CARBOXYLESTERASE LIPQ, gene: lipQ, locus_tag: BQ2027_MB2510C	PROBABLE CONSERVED INTEGRAL MEMBRANE LEUCINE AND ALANINE RICH PROTEIN, gene: none list, locus_tag: BQ2027_MB2536C	hypothetical protein, gene: none list, locus_tag: BQ2027_MB3205	hypothetical protein, gene: none list, locus_tag: BQ2027_MB1226C	Possible drug efflux membrane protein, gene: none list, locus_tag: BQ2027_MB1660	PROBABLE CONSERVED LIPOPROTEIN LPRR, gene: lprR, locus_tag: BQ2027_MB2573	HYPOTHETICAL PROTEIN, gene: none list, locus_tag: BQ2027_MB3437C	esx-1 secretion-associated protein espk. alanine and proline rich protein., gene: espk, locus_tag: BQ2027_MB3909C	CYTOCHROME P450 51 CYP51 (CYPL1) (P450-L1A1) (STEROL 14-ALPHA DEMETHYLASE) (LANOSTEROL 14-ALPHA DEMETHYLASE) (P450-14DM), gene: cyp51, locus_tag: BQ2027_MB0787C	No annotated product	PROBABLE OXALYL-COA DECARBOXYLASE OXCA, gene: oxcA, locus_tag: BQ2027_MB0122C	3-oxoacyl-[acyl-carrier protein] reductase fabg1 (3-ketoacyl-acyl carrier protein reductase) (mycolic acid biosynthesis a protein), gene: fabG1, locus_tag: BQ2027_MB1519	Hypothetical protein, gene: none list, locus_tag: BQ2027_MB1988A	cobalamin biosynthesis protein cobn, gene: cobN, locus_tag: BQ2027_MB2088C	hypothetical protein, gene: none list, locus_tag: BQ2027_MB2298	PHENYLOXAZOLINE SYNTHASE MBTB (PHENYLOXAZOLINE SYNTHETASE), gene: mbtB, locus_tag: BQ2027_MB2404C	POSSIBLE CONSERVED PROLINE RICH MEMBRANE PROTEIN, gene: none list, locus_tag: BQ2027_MB2535	No annotated product	PROBABLE [PROTEIN-PII] URIDYLYLTRANSFERASE GLND (PII URIDYLYL-TRANSFERASE) (URIDYLYL REMOVING ENZYME) (UTASE), gene: glnD, locus_tag: BQ2027_MB2942C	PROBABLE D-3-PHOSPHOGLYCERATE DEHYDROGENASE SERA1 (PGDH), gene: serA1, locus_tag: BQ2027_MB3020C	PROBABLE NRDI PROTEIN, gene: nrdI, locus_tag: BQ2027_MB3078C	PROBABLE EPOXIDE HYDROLASE MESTA [FIRST PART] (EPOXIDE HYDRATASE) (ARENE-OXIDE HYDRATASE), gene: mesTa, locus_tag: BQ2027_MB3202C	diterpene synthase, gene: none list, locus_tag: BQ2027_MB3412C	DNA REPLICATION AND REPAIR PROTEIN RECF (SINGLE-STRAND DNA BINDING PROTEIN), gene: recF, locus_tag: BQ2027_MB0003	PROBABLE UDP-GLUCOSE 6-DEHYDROGENASE UDGA (UDP-GLC DEHYDROGENASE) (UDP-GLCDH) (UDPGDH), gene: udgA, locus_tag: BQ2027_MB0330	POSSIBLE OXIDOREDUCTASE, gene: none list, locus_tag: BQ2027_MB3754	PREPHENATE DEHYDROGENASE TYRA (PDH) (HYDROXYPHENYLPYRUVATE SYNTHASE), gene: tyrA, locus_tag: BQ2027_MB3780	SERINE/THREONINE-PROTEIN KINASE PKNG (PROTEIN KINASE G) (STPK G), gene: pknG, locus_tag: BQ2027_MB0418C	POSSIBLE TRANSCRIPTIONAL REGULATORY PROTEIN, gene: none list, locus_tag: BQ2027_MB0758	PROBABLE CYTOCHROME P450 123 CYP123, gene: cyp123, locus_tag: BQ2027_MB0789C	HYPOTHETICAL PROTEIN, gene: none list, locus_tag: BQ2027_MB2446	PPE FAMILY PROTEIN [FIRST PART], gene: PPE55a, locus_tag: BQ2027_MB3380C	POSSIBLE PTERIN-4-ALPHA-CARBINOLAMINE DEHYDRATASE MOAB2 (PHS) (4-ALPHA-HYDROXY-TETRAHYDROPTERIN DEHYDRATASE) (PTERIN-4-A-CARBINOLAMINE DEHYDRATASE) (PHENYLALANINE HYDROXYLASE-STIMULATING PROTEIN) (PHS) (PTERIN CARBINOLAMINE DEHYDRATASE) (PCD), gene: moaB2, locus_tag: BQ2027_MB1010	PROBABLE PERIPLASMIC OLIGOPEPTIDE-BINDING LIPOPROTEIN OPPA, gene: oppA, locus_tag: BQ2027_MB1311C	PROBABLE PHOSPHOGLYCERATE KINASE PGK, gene: pgk, locus_tag: BQ2027_MB1472	No annotated product	POSSIBLE EXPORTED CONSERVED PROTEIN, gene: none list, locus_tag: BQ2027_MB1524	PROBABLE PHOSPHATASE, gene: none list, locus_tag: BQ2027_MB1718	PROBABLE METAL CATION TRANSPORTER P-TYPE ATPASE A CTPF, gene: ctpF, locus_tag: BQ2027_MB2020	dipeptidase pepe, gene: pepE, locus_tag: BQ2027_MB2116C	hypothetical protein, gene: none list, locus_tag: BQ2027_MB2183C	Putative phosphate-transport permease PitB, gene: pitB, locus_tag: BQ2027_MB2302	PROBABLE TRNA DELTA(2)-ISOPENTENYLPYROPHOSPHATE TRANSFERASE MIAA (IPP TRANSFERASE) (ISOPENTENYL-DIPHOSPHATE:TRNA ISOPENTENYLTRANSFERASE) (IPTASE) (IPPT), gene: miaA, locus_tag: BQ2027_MB2746C	PROBABLE RIBONUCLEASE HII PROTEIN RNHB (RNASE HII), gene: rnhB, locus_tag: BQ2027_MB2926C	No annotated product	hypothetical protein, gene: none list, locus_tag: BQ2027_MB3118
[truncated: 765 more columns]
